# Supplementary material for: Expanding the repertoire of Antibody Drug Conjugate (ADC) targets with improved tumor selectivity and range of potent payloads through in-silico analysis
Source: PLoS One. 2024 Aug 26;19(8):e0308604. doi: 10.1371/journal.pone.0308604 (PMC11346940; doi:10.1371/journal.pone.0308604)
Supplement: S1 File — Expression levels of 94 genes in HSCs and MMPs. (XLSX) [file pone.0308604.s002.xlsx]

## Sheet: Supplementary_file_1
Gene	HSC_MPP_final	HSC	MPP
GPBAR1	Medium	Medium	Medium
CLCNKB	Low	Low	Low
SLC44A4	Medium	Medium	Medium
SLC39A6	Medium	Medium	Medium
LRRN4CL	Medium	Low	Medium
TSPAN3	Medium	Medium	Low
CD276	Medium	Medium	Medium
EGFR	Low	Low	Low
CD74	High	High	High
FRRS1	Low	Low	Low
CD63	High	High	High
SLC3A2	Medium	Medium	Medium
IGF2R	Medium	Medium	Medium
PODXL	Medium	Medium	Medium
FURIN	High	High	High
PDGFRB	Medium	Medium	Medium
NOTCH2	Medium	Medium	Medium
GPC1	Medium	Medium	Medium
MMP14	Medium	Medium	Medium
GYPC	High	High	High
CSF1R	Medium	Medium	Medium
SCNN1A	Low	Low	Low
SLC9A6	High	High	High
CD37	High	High	High
PROM1	High	High	High
FGFR3	Medium	Medium	Medium
CD83	High	Medium	High
PTPRZ1	Low	Low	Low
ADCY9	Medium	Medium	Medium
BTN3A3	Medium	Medium	Medium
MSLN	Medium	Medium	Medium
TSPAN9	Medium	Medium	Medium
LY75	High	High	High
OSMR	Medium	Medium	Medium
ADAM17	Medium	Medium	Medium
GRIN1	Medium	Medium	Low
MEP1A	Medium	Medium	Medium
CXCR5	Medium	Medium	Medium
HTR2B	Medium	Medium	Medium
GPR143	Medium	Medium	Medium
EDNRB	Low	Low	Low
CD3G	Medium	Medium	Medium
SCN9A	Medium	Medium	Medium
CDH11	Low	Low	Low
ENTPD1	Medium	Medium	Low
INSR	Medium	Medium	Medium
FAT2	Low	Low	Low
CADM1	Low	Low	Low
SLC12A4	Medium	Medium	Medium
HLA-DQB1	High	High	High
IL10RB	High	Medium	High
ABCB1	High	High	Medium
UPK1B	Low	Low	Low
SLC43A3	High	Medium	High
CD86	Low	Low	Low
PCDHGA2	Medium	Medium	Medium
TNFRSF10C	Medium	Low	Medium
ATP2B2	Low	Low	Low
PCDHGA5	Medium	Medium	Medium
PCDHGA11	Medium	Medium	Medium
MERTK	Medium	Medium	Medium
FAM171A1	Medium	Low	Medium
SORT1	Medium	Medium	Medium
AQP5	Medium	Low	Medium
DCBLD2	High	Medium	High
ITGB5	Low	Low	Low
GPR65	Medium	Low	Medium
TNFRSF21	High	High	High
TMED7	High	High	High
ITGA6	High	High	High
JAG1	Medium	Medium	Medium
ERBB2	Medium	Medium	Medium
NCAM1	Low	Low	Low
ATP13A1	High	Medium	High
CLDN1	Low	Low	Low
CDCP1	Medium	Medium	Medium
SMO	Medium	Medium	Medium
TSPAN15	Medium	Medium	Medium
ANO1	Low	Low	Low
LRFN3	Low	Low	Low
MCOLN1	Medium	Medium	Medium
ACE2	Medium	Medium	Medium
SLC2A9	Medium	Medium	Medium
MUC16	Medium	Medium	Medium
SLC10A6	Medium	Medium	Medium
GPR153	High	High	High
SLC2A14	High	Medium	High
TMEM108	Low	Low	Low
NECTIN4	Medium	Medium	Medium
GPR34	Low	Low	Low
SLC12A9	Medium	Medium	Low
SLC15A4	High	High	High
SLC39A10	High	High	High
SLC45A4	Medium	Medium	Medium
LRP6	Medium	Medium	Medium
FLT1	Low	Low	Low
ATP1B3	High	High	High
LRRN1	Medium	Medium	Medium
EPHA4	Low	Low	Low
ENPP5	Low	Low	Low
TXNDC15	High	High	High
SLC44A3	Low	Low	Low
CRIM1	High	High	High
PCDH7	Low	Low	Low
UGT8	Low	Low	Low
SDK1	Medium	Medium	Medium
SLC26A6	Medium	Low	Medium
TMEM30A	Medium	Medium	Medium
SLC52A3	Medium	Medium	Medium
GSG1L	Medium	Medium	Medium
CD53	Medium	Medium	Medium
HEPACAM	Medium	Medium	Medium
LRFN4	Medium	Medium	Medium
LRIG2	High	High	High
HLA-DRB5	Medium	Low	Medium
TLR3	Medium	Medium	Medium
DSCAM	Low	Low	Low
CHRM3	High	High	Medium
MRC2	High	Medium	High
CSPG5	Low	Low	Low
PCDHGA12	Medium	Medium	Medium
PCDHGA6	Medium	Medium	Medium
