# Supplementary material for: Expanding the repertoire of Antibody Drug Conjugate (ADC) targets with improved tumor selectivity and range of potent payloads through in-silico analysis
Source: PLoS One. 2024 Aug 26;19(8):e0308604. doi: 10.1371/journal.pone.0308604 (PMC11346940; doi:10.1371/journal.pone.0308604)
Supplement: S2 File — Expression levels of 82 prioritized targets in 44 normal tissues. This data is used to generate the Fig 2A. (XLSX) [file pone.0308604.s003.xlsx]

## Sheet: Target_expression_in_normal
Gene name	Tissue	Expression level	...1	Clinical	Preclinical	Isoforms	Protein family	Antibody generated	Literature evidence
TSPAN9	Bone marrow	Medium	125				Yes		Yes
TSPAN9	Colon	Medium	125				Yes		Yes
TSPAN9	Duodenum	Low	125				Yes		Yes
TSPAN9	Esophagus	Low	125				Yes		Yes
TSPAN9	Heart muscle	Medium	125				Yes		Yes
TSPAN9	Kidney	Low	125				Yes		Yes
TSPAN9	Liver	Not detected	125				Yes		Yes
TSPAN9	Lung	Medium	125				Yes		Yes
TSPAN9	Oral mucosa	Not detected	125				Yes		Yes
TSPAN9	Rectum	Medium	125				Yes		Yes
TSPAN9	Skin	Medium	125				Yes		Yes
TSPAN9	Small intestine	Medium	125				Yes		Yes
TSPAN9	Stomach	Low	125				Yes		Yes
SLC45A4	Bone marrow	Low	120				Yes		Yes
SLC45A4	Colon	Medium	120				Yes		Yes
SLC45A4	Duodenum	Low	120				Yes		Yes
SLC45A4	Esophagus	Not detected	120				Yes		Yes
SLC45A4	Heart muscle	Medium	120				Yes		Yes
SLC45A4	Kidney	Low	120				Yes		Yes
SLC45A4	Liver	Low	120				Yes		Yes
SLC45A4	Lung	Medium	120				Yes		Yes
SLC45A4	Oral mucosa	Not detected	120				Yes		Yes
SLC45A4	Rectum	Medium	120				Yes		Yes
SLC45A4	Skin	Low	120				Yes		Yes
SLC45A4	Small intestine	Medium	120				Yes		Yes
SLC45A4	Stomach	Low	120				Yes		Yes
GPC1	Bone marrow	Not detected	96		Yes		Yes	Yes	Yes
GPC1	Colon	Medium	96		Yes		Yes	Yes	Yes
GPC1	Duodenum	Medium	96		Yes		Yes	Yes	Yes
GPC1	Esophagus	Medium	96		Yes		Yes	Yes	Yes
GPC1	Heart muscle	Not detected	96		Yes		Yes	Yes	Yes
GPC1	Kidney	Medium	96		Yes		Yes	Yes	Yes
GPC1	Liver	Not detected	96		Yes		Yes	Yes	Yes
GPC1	Lung	Not detected	96		Yes		Yes	Yes	Yes
GPC1	Oral mucosa	Low	96		Yes		Yes	Yes	Yes
GPC1	Rectum	Low	96		Yes		Yes	Yes	Yes
GPC1	Skin	Not detected	96		Yes		Yes	Yes	Yes
GPC1	Small intestine	Medium	96		Yes		Yes	Yes	Yes
GPC1	Stomach	Not detected	96		Yes		Yes	Yes	Yes
FGFR3	Bone marrow	Not detected	65	Yes	Yes		Yes	Yes	Yes
FGFR3	Colon	Not detected	65	Yes	Yes		Yes	Yes	Yes
FGFR3	Duodenum	Not detected	65	Yes	Yes		Yes	Yes	Yes
FGFR3	Esophagus	Medium	65	Yes	Yes		Yes	Yes	Yes
FGFR3	Heart muscle	Not detected	65	Yes	Yes		Yes	Yes	Yes
FGFR3	Kidney	Not detected	65	Yes	Yes		Yes	Yes	Yes
FGFR3	Liver	Not detected	65	Yes	Yes		Yes	Yes	Yes
FGFR3	Lung	Not detected	65	Yes	Yes		Yes	Yes	Yes
FGFR3	Oral mucosa	Not detected	65	Yes	Yes		Yes	Yes	Yes
FGFR3	Rectum	Not detected	65	Yes	Yes		Yes	Yes	Yes
FGFR3	Skin	Not detected	65	Yes	Yes		Yes	Yes	Yes
FGFR3	Small intestine	Not detected	65	Yes	Yes		Yes	Yes	Yes
FGFR3	Stomach	Not detected	65	Yes	Yes		Yes	Yes	Yes
LRP6	Bone marrow	Low	37					Yes	Yes
LRP6	Colon	Medium	37					Yes	Yes
LRP6	Duodenum	Medium	37					Yes	Yes
LRP6	Esophagus	Not detected	37					Yes	Yes
LRP6	Heart muscle	Low	37					Yes	Yes
LRP6	Kidney	Medium	37					Yes	Yes
LRP6	Liver	Medium	37					Yes	Yes
LRP6	Lung	Not detected	37					Yes	Yes
LRP6	Oral mucosa	Not detected	37					Yes	Yes
LRP6	Rectum	Medium	37					Yes	Yes
LRP6	Skin	Not detected	37					Yes	Yes
LRP6	Small intestine	Medium	37					Yes	Yes
LRP6	Stomach	Medium	37					Yes	Yes
ITGB5	Bone marrow	Not detected	8		Yes		Yes	Yes	Yes
ITGB5	Colon	Low	8		Yes		Yes	Yes	Yes
ITGB5	Duodenum	Low	8		Yes		Yes	Yes	Yes
ITGB5	Esophagus	Not detected	8		Yes		Yes	Yes	Yes
ITGB5	Heart muscle	Low	8		Yes		Yes	Yes	Yes
ITGB5	Kidney	Medium	8		Yes		Yes	Yes	Yes
ITGB5	Liver	Medium	8		Yes		Yes	Yes	Yes
ITGB5	Lung	Low	8		Yes		Yes	Yes	Yes
ITGB5	Oral mucosa	Low	8		Yes		Yes	Yes	Yes
ITGB5	Rectum	Medium	8		Yes		Yes	Yes	Yes
ITGB5	Skin	Medium	8		Yes		Yes	Yes	Yes
ITGB5	Small intestine	Low	8		Yes		Yes	Yes	Yes
ITGB5	Stomach	Low	8		Yes		Yes	Yes	Yes
FAT2	Bone marrow	Not detected	93						Yes
FAT2	Colon	Not detected	93						Yes
FAT2	Duodenum	Not detected	93						Yes
FAT2	Esophagus	Medium	93						Yes
FAT2	Heart muscle	Not detected	93						Yes
FAT2	Kidney	Not detected	93						Yes
FAT2	Liver	Not detected	93						Yes
FAT2	Lung	Not detected	93						Yes
FAT2	Oral mucosa	Medium	93						Yes
FAT2	Rectum	Not detected	93						Yes
FAT2	Skin	Not detected	93						Yes
FAT2	Small intestine	Not detected	93						Yes
FAT2	Stomach	Not detected	93						Yes
MCOLN1	Bone marrow	Low	54						Yes
MCOLN1	Colon	Medium	54						Yes
MCOLN1	Duodenum	Medium	54						Yes
MCOLN1	Esophagus	Medium	54						Yes
MCOLN1	Heart muscle	Medium	54						Yes
MCOLN1	Kidney	Medium	54						Yes
MCOLN1	Liver	Medium	54						Yes
MCOLN1	Lung	Low	54						Yes
MCOLN1	Oral mucosa	Medium	54						Yes
MCOLN1	Rectum	Medium	54						Yes
MCOLN1	Skin	Medium	54						Yes
MCOLN1	Small intestine	Medium	54						Yes
MCOLN1	Stomach	Medium	54						Yes
TSPAN15	Bone marrow	Medium	124				Yes		Yes
TSPAN15	Colon	Medium	124				Yes		Yes
TSPAN15	Duodenum	Medium	124				Yes		Yes
TSPAN15	Esophagus	Low	124				Yes		Yes
TSPAN15	Heart muscle	Medium	124				Yes		Yes
TSPAN15	Kidney	Low	124				Yes		Yes
TSPAN15	Liver	Low	124				Yes		Yes
TSPAN15	Lung	Low	124				Yes		Yes
TSPAN15	Oral mucosa	Not detected	124				Yes		Yes
TSPAN15	Rectum	Medium	124				Yes		Yes
TSPAN15	Skin	Low	124				Yes		Yes
TSPAN15	Small intestine	Medium	124				Yes		Yes
TSPAN15	Stomach	Medium	124				Yes		Yes
SLC52A3	Bone marrow	Not detected	74				Yes		Yes
SLC52A3	Colon	Not detected	74				Yes		Yes
SLC52A3	Duodenum	Medium	74				Yes		Yes
SLC52A3	Esophagus	Low	74				Yes		Yes
SLC52A3	Heart muscle	Not detected	74				Yes		Yes
SLC52A3	Kidney	Medium	74				Yes		Yes
SLC52A3	Liver	Not detected	74				Yes		Yes
SLC52A3	Lung	Not detected	74				Yes		Yes
SLC52A3	Oral mucosa	Low	74				Yes		Yes
SLC52A3	Rectum	Medium	74				Yes		Yes
SLC52A3	Skin	Not detected	74				Yes		Yes
SLC52A3	Small intestine	Medium	74				Yes		Yes
SLC52A3	Stomach	Medium	74				Yes		Yes
JAG1	Bone marrow	Not detected	5					Yes	Yes
JAG1	Colon	Medium	5					Yes	Yes
JAG1	Duodenum	Medium	5					Yes	Yes
JAG1	Esophagus	Medium	5					Yes	Yes
JAG1	Heart muscle	Low	5					Yes	Yes
JAG1	Kidney	Medium	5					Yes	Yes
JAG1	Liver	Low	5					Yes	Yes
JAG1	Lung	Low	5					Yes	Yes
JAG1	Oral mucosa	Medium	5					Yes	Yes
JAG1	Rectum	Medium	5					Yes	Yes
JAG1	Skin	Low	5					Yes	Yes
JAG1	Small intestine	Medium	5					Yes	Yes
JAG1	Stomach	Medium	5					Yes	Yes
GPR143	Bone marrow	Not detected	97						Yes
GPR143	Colon	Low	97						Yes
GPR143	Duodenum	Not detected	97						Yes
GPR143	Esophagus	Not detected	97						Yes
GPR143	Heart muscle	Not detected	97						Yes
GPR143	Kidney	Low	97						Yes
GPR143	Liver	Not detected	97						Yes
GPR143	Lung	Not detected	97						Yes
GPR143	Oral mucosa	Not detected	97						Yes
GPR143	Rectum	Low	97						Yes
GPR143	Skin	Medium	97						Yes
GPR143	Small intestine	Not detected	97						Yes
GPR143	Stomach	Not detected	97						Yes
FLT1	Bone marrow	Not detected	94				Yes	Yes	Yes
FLT1	Colon	Not detected	94				Yes	Yes	Yes
FLT1	Duodenum	Not detected	94				Yes	Yes	Yes
FLT1	Esophagus	Not detected	94				Yes	Yes	Yes
FLT1	Heart muscle	Low	94				Yes	Yes	Yes
FLT1	Kidney	Not detected	94				Yes	Yes	Yes
FLT1	Liver	Not detected	94				Yes	Yes	Yes
FLT1	Lung	Not detected	94				Yes	Yes	Yes
FLT1	Oral mucosa	Not detected	94				Yes	Yes	Yes
FLT1	Rectum	Not detected	94				Yes	Yes	Yes
FLT1	Skin	Not detected	94				Yes	Yes	Yes
FLT1	Small intestine	Not detected	94				Yes	Yes	Yes
FLT1	Stomach	Not detected	94				Yes	Yes	Yes
MSLN	Bone marrow	Not detected	72	Yes	Yes			Yes	Yes
MSLN	Colon	Not detected	72	Yes	Yes			Yes	Yes
MSLN	Duodenum	Not detected	72	Yes	Yes			Yes	Yes
MSLN	Esophagus	Not detected	72	Yes	Yes			Yes	Yes
MSLN	Heart muscle	Not detected	72	Yes	Yes			Yes	Yes
MSLN	Kidney	Not detected	72	Yes	Yes			Yes	Yes
MSLN	Liver	Not detected	72	Yes	Yes			Yes	Yes
MSLN	Lung	Not detected	72	Yes	Yes			Yes	Yes
MSLN	Oral mucosa	Low	72	Yes	Yes			Yes	Yes
MSLN	Rectum	Not detected	72	Yes	Yes			Yes	Yes
MSLN	Skin	Not detected	72	Yes	Yes			Yes	Yes
MSLN	Small intestine	Not detected	72	Yes	Yes			Yes	Yes
MSLN	Stomach	Not detected	72	Yes	Yes			Yes	Yes
CD276	Bone marrow	Low	3	Yes	Yes	Yes	Yes	Yes	Yes
CD276	Colon	Medium	3	Yes	Yes	Yes	Yes	Yes	Yes
CD276	Duodenum	Medium	3	Yes	Yes	Yes	Yes	Yes	Yes
CD276	Esophagus	Medium	3	Yes	Yes	Yes	Yes	Yes	Yes
CD276	Heart muscle	Not detected	3	Yes	Yes	Yes	Yes	Yes	Yes
CD276	Kidney	Low	3	Yes	Yes	Yes	Yes	Yes	Yes
CD276	Liver	Low	3	Yes	Yes	Yes	Yes	Yes	Yes
CD276	Lung	Not detected	3	Yes	Yes	Yes	Yes	Yes	Yes
CD276	Oral mucosa	Medium	3	Yes	Yes	Yes	Yes	Yes	Yes
CD276	Rectum	Medium	3	Yes	Yes	Yes	Yes	Yes	Yes
CD276	Skin	Not detected	3	Yes	Yes	Yes	Yes	Yes	Yes
CD276	Small intestine	Medium	3	Yes	Yes	Yes	Yes	Yes	Yes
CD276	Stomach	Medium	3	Yes	Yes	Yes	Yes	Yes	Yes
PTPRZ1	Bone marrow	Not detected	113						Yes
PTPRZ1	Colon	Not detected	113						Yes
PTPRZ1	Duodenum	Not detected	113						Yes
PTPRZ1	Esophagus	Not detected	113						Yes
PTPRZ1	Heart muscle	Not detected	113						Yes
PTPRZ1	Kidney	Not detected	113						Yes
PTPRZ1	Liver	Not detected	113						Yes
PTPRZ1	Lung	Not detected	113						Yes
PTPRZ1	Oral mucosa	Not detected	113						Yes
PTPRZ1	Rectum	Not detected	113						Yes
PTPRZ1	Skin	Not detected	113						Yes
PTPRZ1	Small intestine	Not detected	113						Yes
PTPRZ1	Stomach	Not detected	113						Yes
SLC2A9	Bone marrow	Not detected	44				Yes		Yes
SLC2A9	Colon	Low	44				Yes		Yes
SLC2A9	Duodenum	Low	44				Yes		Yes
SLC2A9	Esophagus	Not detected	44				Yes		Yes
SLC2A9	Heart muscle	Not detected	44				Yes		Yes
SLC2A9	Kidney	Not detected	44				Yes		Yes
SLC2A9	Liver	Low	44				Yes		Yes
SLC2A9	Lung	Low	44				Yes		Yes
SLC2A9	Oral mucosa	Not detected	44				Yes		Yes
SLC2A9	Rectum	Not detected	44				Yes		Yes
SLC2A9	Skin	Not detected	44				Yes		Yes
SLC2A9	Small intestine	Low	44				Yes		Yes
SLC2A9	Stomach	Low	44				Yes		Yes
SCNN1A	Bone marrow	Medium	16						Yes
SCNN1A	Colon	Not detected	16						Yes
SCNN1A	Duodenum	Not detected	16						Yes
SCNN1A	Esophagus	Low	16						Yes
SCNN1A	Heart muscle	Not detected	16						Yes
SCNN1A	Kidney	Not detected	16						Yes
SCNN1A	Liver	Low	16						Yes
SCNN1A	Lung	Low	16						Yes
SCNN1A	Oral mucosa	Low	16						Yes
SCNN1A	Rectum	Not detected	16						Yes
SCNN1A	Skin	Low	16						Yes
SCNN1A	Small intestine	Not detected	16						Yes
SCNN1A	Stomach	Medium	16						Yes
BTN3A3	Bone marrow	Not detected	2					Yes	Yes
BTN3A3	Colon	Medium	2					Yes	Yes
BTN3A3	Duodenum	Medium	2					Yes	Yes
BTN3A3	Esophagus	Low	2					Yes	Yes
BTN3A3	Heart muscle	Not detected	2					Yes	Yes
BTN3A3	Kidney	Medium	2					Yes	Yes
BTN3A3	Liver	Low	2					Yes	Yes
BTN3A3	Lung	Not detected	2					Yes	Yes
BTN3A3	Oral mucosa	Medium	2					Yes	Yes
BTN3A3	Rectum	Medium	2					Yes	Yes
BTN3A3	Skin	Medium	2					Yes	Yes
BTN3A3	Small intestine	Medium	2					Yes	Yes
BTN3A3	Stomach	Medium	2					Yes	Yes
TMEM30A	Bone marrow	Low	122				Yes		Yes
TMEM30A	Colon	Medium	122				Yes		Yes
TMEM30A	Duodenum	Medium	122				Yes		Yes
TMEM30A	Esophagus	Not detected	122				Yes		Yes
TMEM30A	Heart muscle	Medium	122				Yes		Yes
TMEM30A	Kidney	Medium	122				Yes		Yes
TMEM30A	Liver	Low	122				Yes		Yes
TMEM30A	Lung	Low	122				Yes		Yes
TMEM30A	Oral mucosa	Low	122				Yes		Yes
TMEM30A	Rectum	Medium	122				Yes		Yes
TMEM30A	Skin	Low	122				Yes		Yes
TMEM30A	Small intestine	Medium	122				Yes		Yes
TMEM30A	Stomach	Medium	122				Yes		Yes
ENPP5	Bone marrow	Not detected	11				Yes		Yes
ENPP5	Colon	Low	11				Yes		Yes
ENPP5	Duodenum	Not detected	11				Yes		Yes
ENPP5	Esophagus	Not detected	11				Yes		Yes
ENPP5	Heart muscle	Low	11				Yes		Yes
ENPP5	Kidney	Low	11				Yes		Yes
ENPP5	Liver	Not detected	11				Yes		Yes
ENPP5	Lung	Low	11				Yes		Yes
ENPP5	Oral mucosa	Not detected	11				Yes		Yes
ENPP5	Rectum	Low	11				Yes		Yes
ENPP5	Skin	Not detected	11				Yes		Yes
ENPP5	Small intestine	Low	11				Yes		Yes
ENPP5	Stomach	Low	11				Yes		Yes
MEP1A	Bone marrow	Not detected	38						Yes
MEP1A	Colon	Medium	38						Yes
MEP1A	Duodenum	Medium	38						Yes
MEP1A	Esophagus	Not detected	38						Yes
MEP1A	Heart muscle	Not detected	38						Yes
MEP1A	Kidney	Not detected	38						Yes
MEP1A	Liver	Not detected	38						Yes
MEP1A	Lung	Not detected	38						Yes
MEP1A	Oral mucosa	Not detected	38						Yes
MEP1A	Rectum	Not detected	38						Yes
MEP1A	Skin	Not detected	38						Yes
MEP1A	Small intestine	Medium	38						Yes
MEP1A	Stomach	Not detected	38						Yes
PDGFRB	Bone marrow	Not detected	111		Yes			Yes	Yes
PDGFRB	Colon	Not detected	111		Yes			Yes	Yes
PDGFRB	Duodenum	Not detected	111		Yes			Yes	Yes
PDGFRB	Esophagus	Not detected	111		Yes			Yes	Yes
PDGFRB	Heart muscle	Not detected	111		Yes			Yes	Yes
PDGFRB	Kidney	Medium	111		Yes			Yes	Yes
PDGFRB	Liver	Not detected	111		Yes			Yes	Yes
PDGFRB	Lung	Not detected	111		Yes			Yes	Yes
PDGFRB	Oral mucosa	Low	111		Yes			Yes	Yes
PDGFRB	Rectum	Not detected	111		Yes			Yes	Yes
PDGFRB	Skin	Not detected	111		Yes			Yes	Yes
PDGFRB	Small intestine	Not detected	111		Yes			Yes	Yes
PDGFRB	Stomach	Low	111		Yes			Yes	Yes
CD86	Bone marrow	Low	34						Yes
CD86	Colon	Low	34						Yes
CD86	Duodenum	Medium	34						Yes
CD86	Esophagus	Low	34						Yes
CD86	Heart muscle	Not detected	34						Yes
CD86	Kidney	Not detected	34						Yes
CD86	Liver	Not detected	34						Yes
CD86	Lung	Medium	34						Yes
CD86	Oral mucosa	Low	34						Yes
CD86	Rectum	Medium	34						Yes
CD86	Skin	Not detected	34						Yes
CD86	Small intestine	Medium	34						Yes
CD86	Stomach	Medium	34						Yes
UPK1B	Bone marrow	Not detected	126		Yes			Yes	Yes
UPK1B	Colon	Not detected	126		Yes			Yes	Yes
UPK1B	Duodenum	Not detected	126		Yes			Yes	Yes
UPK1B	Esophagus	Not detected	126		Yes			Yes	Yes
UPK1B	Heart muscle	Not detected	126		Yes			Yes	Yes
UPK1B	Kidney	Not detected	126		Yes			Yes	Yes
UPK1B	Liver	Low	126		Yes			Yes	Yes
UPK1B	Lung	Not detected	126		Yes			Yes	Yes
UPK1B	Oral mucosa	Not detected	126		Yes			Yes	Yes
UPK1B	Rectum	Not detected	126		Yes			Yes	Yes
UPK1B	Skin	Not detected	126		Yes			Yes	Yes
UPK1B	Small intestine	Not detected	126		Yes			Yes	Yes
UPK1B	Stomach	Medium	126		Yes			Yes	Yes
CSPG5	Bone marrow	Not detected	87						Yes
CSPG5	Colon	Not detected	87						Yes
CSPG5	Duodenum	Not detected	87						Yes
CSPG5	Esophagus	Not detected	87						Yes
CSPG5	Heart muscle	Not detected	87						Yes
CSPG5	Kidney	Not detected	87						Yes
CSPG5	Liver	Not detected	87						Yes
CSPG5	Lung	Not detected	87						Yes
CSPG5	Oral mucosa	Not detected	87						Yes
CSPG5	Rectum	Not detected	87						Yes
CSPG5	Skin	Not detected	87						Yes
CSPG5	Small intestine	Not detected	87						Yes
CSPG5	Stomach	Not detected	87						Yes
EPHA4	Bone marrow	Medium	91					Yes	Yes
EPHA4	Colon	Not detected	91					Yes	Yes
EPHA4	Duodenum	Not detected	91					Yes	Yes
EPHA4	Esophagus	Not detected	91					Yes	Yes
EPHA4	Heart muscle	Low	91					Yes	Yes
EPHA4	Kidney	Not detected	91					Yes	Yes
EPHA4	Liver	Low	91					Yes	Yes
EPHA4	Lung	Not detected	91					Yes	Yes
EPHA4	Oral mucosa	Low	91					Yes	Yes
EPHA4	Rectum	Not detected	91					Yes	Yes
EPHA4	Skin	Not detected	91					Yes	Yes
EPHA4	Small intestine	Not detected	91					Yes	Yes
EPHA4	Stomach	Not detected	91					Yes	Yes
SLC12A4	Bone marrow	Low	9						Yes
SLC12A4	Colon	Medium	9						Yes
SLC12A4	Duodenum	Medium	9						Yes
SLC12A4	Esophagus	Medium	9						Yes
SLC12A4	Heart muscle	Medium	9						Yes
SLC12A4	Kidney	Low	9						Yes
SLC12A4	Liver	Medium	9						Yes
SLC12A4	Lung	Low	9						Yes
SLC12A4	Oral mucosa	Medium	9						Yes
SLC12A4	Rectum	Medium	9						Yes
SLC12A4	Skin	Low	9						Yes
SLC12A4	Small intestine	Medium	9						Yes
SLC12A4	Stomach	Medium	9						Yes
LRFN3	Bone marrow	Low	69						Yes
LRFN3	Colon	Low	69						Yes
LRFN3	Duodenum	Medium	69						Yes
LRFN3	Esophagus	Low	69						Yes
LRFN3	Heart muscle	Medium	69						Yes
LRFN3	Kidney	Medium	69						Yes
LRFN3	Liver	Medium	69						Yes
LRFN3	Lung	Not detected	69						Yes
LRFN3	Oral mucosa	Low	69						Yes
LRFN3	Rectum	Medium	69						Yes
LRFN3	Skin	Not detected	69						Yes
LRFN3	Small intestine	Medium	69						Yes
LRFN3	Stomach	Medium	69						Yes
PODXL	Bone marrow	Not detected	112		Yes			Yes	Yes
PODXL	Colon	Not detected	112		Yes			Yes	Yes
PODXL	Duodenum	Not detected	112		Yes			Yes	Yes
PODXL	Esophagus	Not detected	112		Yes			Yes	Yes
PODXL	Heart muscle	Not detected	112		Yes			Yes	Yes
PODXL	Kidney	Not detected	112		Yes			Yes	Yes
PODXL	Liver	Not detected	112		Yes			Yes	Yes
PODXL	Lung	Not detected	112		Yes			Yes	Yes
PODXL	Oral mucosa	Not detected	112		Yes			Yes	Yes
PODXL	Rectum	Not detected	112		Yes			Yes	Yes
PODXL	Skin	Not detected	112		Yes			Yes	Yes
PODXL	Small intestine	Not detected	112		Yes			Yes	Yes
PODXL	Stomach	Not detected	112		Yes			Yes	Yes
SMO	Bone marrow	Low	57					Yes	Yes
SMO	Colon	Medium	57					Yes	Yes
SMO	Duodenum	Medium	57					Yes	Yes
SMO	Esophagus	Low	57					Yes	Yes
SMO	Heart muscle	Low	57					Yes	Yes
SMO	Kidney	Medium	57					Yes	Yes
SMO	Liver	Low	57					Yes	Yes
SMO	Lung	Medium	57					Yes	Yes
SMO	Oral mucosa	Low	57					Yes	Yes
SMO	Rectum	Low	57					Yes	Yes
SMO	Skin	Medium	57					Yes	Yes
SMO	Small intestine	Medium	57					Yes	Yes
SMO	Stomach	Medium	57					Yes	Yes
SORT1	Bone marrow	Low	75					Yes	Yes
SORT1	Colon	Low	75					Yes	Yes
SORT1	Duodenum	Low	75					Yes	Yes
SORT1	Esophagus	Not detected	75					Yes	Yes
SORT1	Heart muscle	Medium	75					Yes	Yes
SORT1	Kidney	Not detected	75					Yes	Yes
SORT1	Liver	Low	75					Yes	Yes
SORT1	Lung	Low	75					Yes	Yes
SORT1	Oral mucosa	Not detected	75					Yes	Yes
SORT1	Rectum	Low	75					Yes	Yes
SORT1	Skin	Not detected	75					Yes	Yes
SORT1	Small intestine	Low	75					Yes	Yes
SORT1	Stomach	Low	75					Yes	Yes
NOTCH2	Bone marrow	Low	13				Yes	Yes	Yes
NOTCH2	Colon	Low	13				Yes	Yes	Yes
NOTCH2	Duodenum	Medium	13				Yes	Yes	Yes
NOTCH2	Esophagus	Medium	13				Yes	Yes	Yes
NOTCH2	Heart muscle	Low	13				Yes	Yes	Yes
NOTCH2	Kidney	Medium	13				Yes	Yes	Yes
NOTCH2	Liver	Not detected	13				Yes	Yes	Yes
NOTCH2	Lung	Medium	13				Yes	Yes	Yes
NOTCH2	Oral mucosa	Medium	13				Yes	Yes	Yes
NOTCH2	Rectum	Medium	13				Yes	Yes	Yes
NOTCH2	Skin	Low	13				Yes	Yes	Yes
NOTCH2	Small intestine	Medium	13				Yes	Yes	Yes
NOTCH2	Stomach	Medium	13				Yes	Yes	Yes
EDNRB	Bone marrow	Not detected	64	Yes	Yes		Yes	Yes	Yes
EDNRB	Colon	Low	64	Yes	Yes		Yes	Yes	Yes
EDNRB	Duodenum	Not detected	64	Yes	Yes		Yes	Yes	Yes
EDNRB	Esophagus	Not detected	64	Yes	Yes		Yes	Yes	Yes
EDNRB	Heart muscle	Not detected	64	Yes	Yes		Yes	Yes	Yes
EDNRB	Kidney	Low	64	Yes	Yes		Yes	Yes	Yes
EDNRB	Liver	Not detected	64	Yes	Yes		Yes	Yes	Yes
EDNRB	Lung	Low	64	Yes	Yes		Yes	Yes	Yes
EDNRB	Oral mucosa	Not detected	64	Yes	Yes		Yes	Yes	Yes
EDNRB	Rectum	Low	64	Yes	Yes		Yes	Yes	Yes
EDNRB	Skin	Low	64	Yes	Yes		Yes	Yes	Yes
EDNRB	Small intestine	Low	64	Yes	Yes		Yes	Yes	Yes
EDNRB	Stomach	Low	64	Yes	Yes		Yes	Yes	Yes
ENTPD1	Bone marrow	Medium	90				Yes	Yes	Yes
ENTPD1	Colon	Not detected	90				Yes	Yes	Yes
ENTPD1	Duodenum	Not detected	90				Yes	Yes	Yes
ENTPD1	Esophagus	Not detected	90				Yes	Yes	Yes
ENTPD1	Heart muscle	Low	90				Yes	Yes	Yes
ENTPD1	Kidney	Not detected	90				Yes	Yes	Yes
ENTPD1	Liver	Low	90				Yes	Yes	Yes
ENTPD1	Lung	Low	90				Yes	Yes	Yes
ENTPD1	Oral mucosa	Low	90				Yes	Yes	Yes
ENTPD1	Rectum	Not detected	90				Yes	Yes	Yes
ENTPD1	Skin	Not detected	90				Yes	Yes	Yes
ENTPD1	Small intestine	Low	90				Yes	Yes	Yes
ENTPD1	Stomach	Medium	90				Yes	Yes	Yes
GPR65	Bone marrow	Medium	51				Yes		Yes
GPR65	Colon	Not detected	51				Yes		Yes
GPR65	Duodenum	Medium	51				Yes		Yes
GPR65	Esophagus	Low	51				Yes		Yes
GPR65	Heart muscle	Not detected	51				Yes		Yes
GPR65	Kidney	Not detected	51				Yes		Yes
GPR65	Liver	Medium	51				Yes		Yes
GPR65	Lung	Not detected	51				Yes		Yes
GPR65	Oral mucosa	Low	51				Yes		Yes
GPR65	Rectum	Medium	51				Yes		Yes
GPR65	Skin	Not detected	51				Yes		Yes
GPR65	Small intestine	Medium	51				Yes		Yes
GPR65	Stomach	Medium	51				Yes		Yes
TSPAN3	Bone marrow	Not detected	77				Yes	Yes	Yes
TSPAN3	Colon	Medium	77				Yes	Yes	Yes
TSPAN3	Duodenum	Low	77				Yes	Yes	Yes
TSPAN3	Esophagus	Not detected	77				Yes	Yes	Yes
TSPAN3	Heart muscle	Medium	77				Yes	Yes	Yes
TSPAN3	Kidney	Low	77				Yes	Yes	Yes
TSPAN3	Liver	Not detected	77				Yes	Yes	Yes
TSPAN3	Lung	Medium	77				Yes	Yes	Yes
TSPAN3	Oral mucosa	Not detected	77				Yes	Yes	Yes
TSPAN3	Rectum	Low	77				Yes	Yes	Yes
TSPAN3	Skin	Not detected	77				Yes	Yes	Yes
TSPAN3	Small intestine	Medium	77				Yes	Yes	Yes
TSPAN3	Stomach	Low	77				Yes	Yes	Yes
CDH11	Bone marrow	Low	84				Yes	Yes	Yes
CDH11	Colon	Medium	84				Yes	Yes	Yes
CDH11	Duodenum	Not detected	84				Yes	Yes	Yes
CDH11	Esophagus	Not detected	84				Yes	Yes	Yes
CDH11	Heart muscle	Low	84				Yes	Yes	Yes
CDH11	Kidney	Not detected	84				Yes	Yes	Yes
CDH11	Liver	Not detected	84				Yes	Yes	Yes
CDH11	Lung	Not detected	84				Yes	Yes	Yes
CDH11	Oral mucosa	Not detected	84				Yes	Yes	Yes
CDH11	Rectum	Not detected	84				Yes	Yes	Yes
CDH11	Skin	Not detected	84				Yes	Yes	Yes
CDH11	Small intestine	Low	84				Yes	Yes	Yes
CDH11	Stomach	Not detected	84				Yes	Yes	Yes
SLC39A6	Bone marrow	Low	29	Yes	Yes		Yes	Yes	Yes
SLC39A6	Colon	Medium	29	Yes	Yes		Yes	Yes	Yes
SLC39A6	Duodenum	Medium	29	Yes	Yes		Yes	Yes	Yes
SLC39A6	Esophagus	Medium	29	Yes	Yes		Yes	Yes	Yes
SLC39A6	Heart muscle	Medium	29	Yes	Yes		Yes	Yes	Yes
SLC39A6	Kidney	Low	29	Yes	Yes		Yes	Yes	Yes
SLC39A6	Liver	Medium	29	Yes	Yes		Yes	Yes	Yes
SLC39A6	Lung	Not detected	29	Yes	Yes		Yes	Yes	Yes
SLC39A6	Oral mucosa	Low	29	Yes	Yes		Yes	Yes	Yes
SLC39A6	Rectum	Low	29	Yes	Yes		Yes	Yes	Yes
SLC39A6	Skin	Low	29	Yes	Yes		Yes	Yes	Yes
SLC39A6	Small intestine	Medium	29	Yes	Yes		Yes	Yes	Yes
SLC39A6	Stomach	Low	29	Yes	Yes		Yes	Yes	Yes
ERBB2	Bone marrow	Low	92	Yes	Yes		Yes	Yes	Yes
ERBB2	Colon	Not detected	92	Yes	Yes		Yes	Yes	Yes
ERBB2	Duodenum	Not detected	92	Yes	Yes		Yes	Yes	Yes
ERBB2	Esophagus	Low	92	Yes	Yes		Yes	Yes	Yes
ERBB2	Heart muscle	Medium	92	Yes	Yes		Yes	Yes	Yes
ERBB2	Kidney	Not detected	92	Yes	Yes		Yes	Yes	Yes
ERBB2	Liver	Low	92	Yes	Yes		Yes	Yes	Yes
ERBB2	Lung	Not detected	92	Yes	Yes		Yes	Yes	Yes
ERBB2	Oral mucosa	Not detected	92	Yes	Yes		Yes	Yes	Yes
ERBB2	Rectum	Low	92	Yes	Yes		Yes	Yes	Yes
ERBB2	Skin	Not detected	92	Yes	Yes		Yes	Yes	Yes
ERBB2	Small intestine	Low	92	Yes	Yes		Yes	Yes	Yes
ERBB2	Stomach	Not detected	92	Yes	Yes		Yes	Yes	Yes
SLC44A3	Bone marrow	Not detected	118			Yes	Yes		Yes
SLC44A3	Colon	Not detected	118			Yes	Yes		Yes
SLC44A3	Duodenum	Medium	118			Yes	Yes		Yes
SLC44A3	Esophagus	Not detected	118			Yes	Yes		Yes
SLC44A3	Heart muscle	Low	118			Yes	Yes		Yes
SLC44A3	Kidney	Medium	118			Yes	Yes		Yes
SLC44A3	Liver	Medium	118			Yes	Yes		Yes
SLC44A3	Lung	Not detected	118			Yes	Yes		Yes
SLC44A3	Oral mucosa	Not detected	118			Yes	Yes		Yes
SLC44A3	Rectum	Medium	118			Yes	Yes		Yes
SLC44A3	Skin	Not detected	118			Yes	Yes		Yes
SLC44A3	Small intestine	Medium	118			Yes	Yes		Yes
SLC44A3	Stomach	Medium	118			Yes	Yes		Yes
CD53	Bone marrow	Low	19						Yes
CD53	Colon	Low	19						Yes
CD53	Duodenum	Not detected	19						Yes
CD53	Esophagus	Medium	19						Yes
CD53	Heart muscle	Medium	19						Yes
CD53	Kidney	Low	19						Yes
CD53	Liver	Low	19						Yes
CD53	Lung	Low	19						Yes
CD53	Oral mucosa	Not detected	19						Yes
CD53	Rectum	Low	19						Yes
CD53	Skin	Not detected	19						Yes
CD53	Small intestine	Low	19						Yes
CD53	Stomach	Low	19						Yes
NECTIN4	Bone marrow	Not detected	73	Yes	Yes			Yes	Yes
NECTIN4	Colon	Not detected	73	Yes	Yes			Yes	Yes
NECTIN4	Duodenum	Not detected	73	Yes	Yes			Yes	Yes
NECTIN4	Esophagus	Medium	73	Yes	Yes			Yes	Yes
NECTIN4	Heart muscle	Not detected	73	Yes	Yes			Yes	Yes
NECTIN4	Kidney	Low	73	Yes	Yes			Yes	Yes
NECTIN4	Liver	Not detected	73	Yes	Yes			Yes	Yes
NECTIN4	Lung	Not detected	73	Yes	Yes			Yes	Yes
NECTIN4	Oral mucosa	Medium	73	Yes	Yes			Yes	Yes
NECTIN4	Rectum	Not detected	73	Yes	Yes			Yes	Yes
NECTIN4	Skin	Not detected	73	Yes	Yes			Yes	Yes
NECTIN4	Small intestine	Not detected	73	Yes	Yes			Yes	Yes
NECTIN4	Stomach	Not detected	73	Yes	Yes			Yes	Yes
TMEM108	Bone marrow	Not detected	76				Yes
TMEM108	Colon	Medium	76				Yes
TMEM108	Duodenum	Low	76				Yes
TMEM108	Esophagus	Medium	76				Yes
TMEM108	Heart muscle	Not detected	76				Yes
TMEM108	Kidney	Low	76				Yes
TMEM108	Liver	Not detected	76				Yes
TMEM108	Lung	Not detected	76				Yes
TMEM108	Oral mucosa	Not detected	76				Yes
TMEM108	Rectum	Medium	76				Yes
TMEM108	Skin	Low	76				Yes
TMEM108	Small intestine	Low	76				Yes
TMEM108	Stomach	Medium	76				Yes
SLC10A6	Bone marrow	Not detected	114				Yes		Yes
SLC10A6	Colon	Not detected	114				Yes		Yes
SLC10A6	Duodenum	Not detected	114				Yes		Yes
SLC10A6	Esophagus	Medium	114				Yes		Yes
SLC10A6	Heart muscle	Not detected	114				Yes		Yes
SLC10A6	Kidney	Not detected	114				Yes		Yes
SLC10A6	Liver	Not detected	114				Yes		Yes
SLC10A6	Lung	Not detected	114				Yes		Yes
SLC10A6	Oral mucosa	Medium	114				Yes		Yes
SLC10A6	Rectum	Not detected	114				Yes		Yes
SLC10A6	Skin	Not detected	114				Yes		Yes
SLC10A6	Small intestine	Not detected	114				Yes		Yes
SLC10A6	Stomach	Medium	114				Yes		Yes
OSMR	Bone marrow	Not detected	10					Yes	Yes
OSMR	Colon	Medium	10					Yes	Yes
OSMR	Duodenum	Medium	10					Yes	Yes
OSMR	Esophagus	Medium	10					Yes	Yes
OSMR	Heart muscle	Low	10					Yes	Yes
OSMR	Kidney	Medium	10					Yes	Yes
OSMR	Liver	Medium	10					Yes	Yes
OSMR	Lung	Medium	10					Yes	Yes
OSMR	Oral mucosa	Medium	10					Yes	Yes
OSMR	Rectum	Medium	10					Yes	Yes
OSMR	Skin	Medium	10					Yes	Yes
OSMR	Small intestine	Medium	10					Yes	Yes
OSMR	Stomach	Low	10					Yes	Yes
SDK1	Bone marrow	Medium	17						Yes
SDK1	Colon	Low	17						Yes
SDK1	Duodenum	Medium	17						Yes
SDK1	Esophagus	Medium	17						Yes
SDK1	Heart muscle	Medium	17						Yes
SDK1	Kidney	Medium	17						Yes
SDK1	Liver	Low	17						Yes
SDK1	Lung	Medium	17						Yes
SDK1	Oral mucosa	Medium	17						Yes
SDK1	Rectum	Medium	17						Yes
SDK1	Skin	Medium	17						Yes
SDK1	Small intestine	Medium	17						Yes
SDK1	Stomach	Medium	17						Yes
EGFR	Bone marrow	Not detected	24	Yes	Yes		Yes	Yes	Yes
EGFR	Colon	Low	24	Yes	Yes		Yes	Yes	Yes
EGFR	Duodenum	Low	24	Yes	Yes		Yes	Yes	Yes
EGFR	Esophagus	Medium	24	Yes	Yes		Yes	Yes	Yes
EGFR	Heart muscle	Low	24	Yes	Yes		Yes	Yes	Yes
EGFR	Kidney	Medium	24	Yes	Yes		Yes	Yes	Yes
EGFR	Liver	Low	24	Yes	Yes		Yes	Yes	Yes
EGFR	Lung	Low	24	Yes	Yes		Yes	Yes	Yes
EGFR	Oral mucosa	Medium	24	Yes	Yes		Yes	Yes	Yes
EGFR	Rectum	Medium	24	Yes	Yes		Yes	Yes	Yes
EGFR	Skin	Not detected	24	Yes	Yes		Yes	Yes	Yes
EGFR	Small intestine	Low	24	Yes	Yes		Yes	Yes	Yes
EGFR	Stomach	Low	24	Yes	Yes		Yes	Yes	Yes
SLC12A9	Bone marrow	Medium	18						Yes
SLC12A9	Colon	Low	18						Yes
SLC12A9	Duodenum	Medium	18						Yes
SLC12A9	Esophagus	Medium	18						Yes
SLC12A9	Heart muscle	Not detected	18						Yes
SLC12A9	Kidney	Low	18						Yes
SLC12A9	Liver	Not detected	18						Yes
SLC12A9	Lung	Low	18						Yes
SLC12A9	Oral mucosa	Low	18						Yes
SLC12A9	Rectum	Low	18						Yes
SLC12A9	Skin	Low	18						Yes
SLC12A9	Small intestine	Medium	18						Yes
SLC12A9	Stomach	Low	18						Yes
FAM171A1	Bone marrow	Low	50						Yes
FAM171A1	Colon	Low	50						Yes
FAM171A1	Duodenum	Medium	50						Yes
FAM171A1	Esophagus	Low	50						Yes
FAM171A1	Heart muscle	Medium	50						Yes
FAM171A1	Kidney	Low	50						Yes
FAM171A1	Liver	Medium	50						Yes
FAM171A1	Lung	Low	50						Yes
FAM171A1	Oral mucosa	Low	50						Yes
FAM171A1	Rectum	Medium	50						Yes
FAM171A1	Skin	Low	50						Yes
FAM171A1	Small intestine	Medium	50						Yes
FAM171A1	Stomach	Medium	50						Yes
NCAM1	Bone marrow	Not detected	110		Yes			Yes	Yes
NCAM1	Colon	Not detected	110		Yes			Yes	Yes
NCAM1	Duodenum	Not detected	110		Yes			Yes	Yes
NCAM1	Esophagus	Not detected	110		Yes			Yes	Yes
NCAM1	Heart muscle	Medium	110		Yes			Yes	Yes
NCAM1	Kidney	Not detected	110		Yes			Yes	Yes
NCAM1	Liver	Not detected	110		Yes			Yes	Yes
NCAM1	Lung	Not detected	110		Yes			Yes	Yes
NCAM1	Oral mucosa	Not detected	110		Yes			Yes	Yes
NCAM1	Rectum	Not detected	110		Yes			Yes	Yes
NCAM1	Skin	Not detected	110		Yes			Yes	Yes
NCAM1	Small intestine	Not detected	110		Yes			Yes	Yes
NCAM1	Stomach	Not detected	110		Yes			Yes	Yes
ADAM17	Bone marrow	Medium	6				Yes	Yes	Yes
ADAM17	Colon	Medium	6				Yes	Yes	Yes
ADAM17	Duodenum	Medium	6				Yes	Yes	Yes
ADAM17	Esophagus	Low	6				Yes	Yes	Yes
ADAM17	Heart muscle	Medium	6				Yes	Yes	Yes
ADAM17	Kidney	Low	6				Yes	Yes	Yes
ADAM17	Liver	Low	6				Yes	Yes	Yes
ADAM17	Lung	Low	6				Yes	Yes	Yes
ADAM17	Oral mucosa	Low	6				Yes	Yes	Yes
ADAM17	Rectum	Medium	6				Yes	Yes	Yes
ADAM17	Skin	Low	6				Yes	Yes	Yes
ADAM17	Small intestine	Medium	6				Yes	Yes	Yes
ADAM17	Stomach	Medium	6				Yes	Yes	Yes
MERTK	Bone marrow	Not detected	55		Yes		Yes	Yes	Yes
MERTK	Colon	Not detected	55		Yes		Yes	Yes	Yes
MERTK	Duodenum	Not detected	55		Yes		Yes	Yes	Yes
MERTK	Esophagus	Low	55		Yes		Yes	Yes	Yes
MERTK	Heart muscle	Medium	55		Yes		Yes	Yes	Yes
MERTK	Kidney	Medium	55		Yes		Yes	Yes	Yes
MERTK	Liver	Medium	55		Yes		Yes	Yes	Yes
MERTK	Lung	Medium	55		Yes		Yes	Yes	Yes
MERTK	Oral mucosa	Low	55		Yes		Yes	Yes	Yes
MERTK	Rectum	Not detected	55		Yes		Yes	Yes	Yes
MERTK	Skin	Not detected	55		Yes		Yes	Yes	Yes
MERTK	Small intestine	Not detected	55		Yes		Yes	Yes	Yes
MERTK	Stomach	Low	55		Yes		Yes	Yes	Yes
FRRS1	Bone marrow	Low	12						Yes
FRRS1	Colon	Medium	12						Yes
FRRS1	Duodenum	Medium	12						Yes
FRRS1	Esophagus	Not detected	12						Yes
FRRS1	Heart muscle	Medium	12						Yes
FRRS1	Kidney	Medium	12						Yes
FRRS1	Liver	Medium	12						Yes
FRRS1	Lung	Medium	12						Yes
FRRS1	Oral mucosa	Not detected	12						Yes
FRRS1	Rectum	Low	12						Yes
FRRS1	Skin	Low	12						Yes
FRRS1	Small intestine	Medium	12						Yes
FRRS1	Stomach	Medium	12						Yes
ATP2B2	Bone marrow	Not detected	47						Yes
ATP2B2	Colon	Not detected	47						Yes
ATP2B2	Duodenum	Not detected	47						Yes
ATP2B2	Esophagus	Not detected	47						Yes
ATP2B2	Heart muscle	Not detected	47						Yes
ATP2B2	Kidney	Not detected	47						Yes
ATP2B2	Liver	Not detected	47						Yes
ATP2B2	Lung	Not detected	47						Yes
ATP2B2	Oral mucosa	Not detected	47						Yes
ATP2B2	Rectum	Not detected	47						Yes
ATP2B2	Skin	Not detected	47						Yes
ATP2B2	Small intestine	Not detected	47						Yes
ATP2B2	Stomach	Not detected	47						Yes
MMP14	Bone marrow	Not detected	71	Yes	Yes			Yes	Yes
MMP14	Colon	Low	71	Yes	Yes			Yes	Yes
MMP14	Duodenum	Medium	71	Yes	Yes			Yes	Yes
MMP14	Esophagus	Low	71	Yes	Yes			Yes	Yes
MMP14	Heart muscle	Low	71	Yes	Yes			Yes	Yes
MMP14	Kidney	Medium	71	Yes	Yes			Yes	Yes
MMP14	Liver	Medium	71	Yes	Yes			Yes	Yes
MMP14	Lung	Medium	71	Yes	Yes			Yes	Yes
MMP14	Oral mucosa	Medium	71	Yes	Yes			Yes	Yes
MMP14	Rectum	Low	71	Yes	Yes			Yes	Yes
MMP14	Skin	Medium	71	Yes	Yes			Yes	Yes
MMP14	Small intestine	Medium	71	Yes	Yes			Yes	Yes
MMP14	Stomach	Medium	71	Yes	Yes			Yes	Yes
CD3G	Bone marrow	Medium	81						Yes
CD3G	Colon	Not detected	81						Yes
CD3G	Duodenum	Not detected	81						Yes
CD3G	Esophagus	Not detected	81						Yes
CD3G	Heart muscle	Not detected	81						Yes
CD3G	Kidney	Not detected	81						Yes
CD3G	Liver	Not detected	81						Yes
CD3G	Lung	Not detected	81						Yes
CD3G	Oral mucosa	Not detected	81						Yes
CD3G	Rectum	Not detected	81						Yes
CD3G	Skin	Not detected	81						Yes
CD3G	Small intestine	Not detected	81						Yes
CD3G	Stomach	Not detected	81						Yes
CXCR5	Bone marrow	Medium	88		Yes		Yes	Yes	Yes
CXCR5	Colon	Medium	88		Yes		Yes	Yes	Yes
CXCR5	Duodenum	Low	88		Yes		Yes	Yes	Yes
CXCR5	Esophagus	Medium	88		Yes		Yes	Yes	Yes
CXCR5	Heart muscle	Medium	88		Yes		Yes	Yes	Yes
CXCR5	Kidney	Medium	88		Yes		Yes	Yes	Yes
CXCR5	Liver	Not detected	88		Yes		Yes	Yes	Yes
CXCR5	Lung	Medium	88		Yes		Yes	Yes	Yes
CXCR5	Oral mucosa	Not detected	88		Yes		Yes	Yes	Yes
CXCR5	Rectum	Low	88		Yes		Yes	Yes	Yes
CXCR5	Skin	Low	88		Yes		Yes	Yes	Yes
CXCR5	Small intestine	Not detected	88		Yes		Yes	Yes	Yes
CXCR5	Stomach	Not detected	88		Yes		Yes	Yes	Yes
AQP5	Bone marrow	Not detected	61						Yes
AQP5	Colon	Not detected	61						Yes
AQP5	Duodenum	Low	61						Yes
AQP5	Esophagus	Not detected	61						Yes
AQP5	Heart muscle	Not detected	61						Yes
AQP5	Kidney	Not detected	61						Yes
AQP5	Liver	Not detected	61						Yes
AQP5	Lung	Not detected	61						Yes
AQP5	Oral mucosa	Not detected	61						Yes
AQP5	Rectum	Not detected	61						Yes
AQP5	Skin	Not detected	61						Yes
AQP5	Small intestine	Not detected	61						Yes
AQP5	Stomach	Low	61						Yes
CLDN1	Bone marrow	Not detected	4		Yes	Yes	Yes	Yes	Yes
CLDN1	Colon	Low	4		Yes	Yes	Yes	Yes	Yes
CLDN1	Duodenum	Low	4		Yes	Yes	Yes	Yes	Yes
CLDN1	Esophagus	Low	4		Yes	Yes	Yes	Yes	Yes
CLDN1	Heart muscle	Not detected	4		Yes	Yes	Yes	Yes	Yes
CLDN1	Kidney	Not detected	4		Yes	Yes	Yes	Yes	Yes
CLDN1	Liver	Medium	4		Yes	Yes	Yes	Yes	Yes
CLDN1	Lung	Not detected	4		Yes	Yes	Yes	Yes	Yes
CLDN1	Oral mucosa	Low	4		Yes	Yes	Yes	Yes	Yes
CLDN1	Rectum	Low	4		Yes	Yes	Yes	Yes	Yes
CLDN1	Skin	Not detected	4		Yes	Yes	Yes	Yes	Yes
CLDN1	Small intestine	Low	4		Yes	Yes	Yes	Yes	Yes
CLDN1	Stomach	Low	4		Yes	Yes	Yes	Yes	Yes
CDCP1	Bone marrow	Low	48		Yes			Yes	Yes
CDCP1	Colon	Low	48		Yes			Yes	Yes
CDCP1	Duodenum	Medium	48		Yes			Yes	Yes
CDCP1	Esophagus	Medium	48		Yes			Yes	Yes
CDCP1	Heart muscle	Medium	48		Yes			Yes	Yes
CDCP1	Kidney	Medium	48		Yes			Yes	Yes
CDCP1	Liver	Low	48		Yes			Yes	Yes
CDCP1	Lung	Not detected	48		Yes			Yes	Yes
CDCP1	Oral mucosa	Low	48		Yes			Yes	Yes
CDCP1	Skin	Not detected	48		Yes			Yes	Yes
CDCP1	Small intestine	Medium	48		Yes			Yes	Yes
CDCP1	Stomach	Medium	48		Yes			Yes	Yes
TLR3	Bone marrow	Not detected	58				Yes	Yes	Yes
TLR3	Colon	Low	58				Yes	Yes	Yes
TLR3	Duodenum	Medium	58				Yes	Yes	Yes
TLR3	Esophagus	Not detected	58				Yes	Yes	Yes
TLR3	Heart muscle	Low	58				Yes	Yes	Yes
TLR3	Kidney	Medium	58				Yes	Yes	Yes
TLR3	Liver	Medium	58				Yes	Yes	Yes
TLR3	Lung	Medium	58				Yes	Yes	Yes
TLR3	Oral mucosa	Low	58				Yes	Yes	Yes
TLR3	Rectum	Low	58				Yes	Yes	Yes
TLR3	Skin	Not detected	58				Yes	Yes	Yes
TLR3	Small intestine	Medium	58				Yes	Yes	Yes
TLR3	Stomach	Low	58				Yes	Yes	Yes
HEPACAM	Bone marrow	Not detected	101						Yes
HEPACAM	Colon	Not detected	101						Yes
HEPACAM	Duodenum	Not detected	101						Yes
HEPACAM	Esophagus	Not detected	101						Yes
HEPACAM	Heart muscle	Not detected	101						Yes
HEPACAM	Kidney	Not detected	101						Yes
HEPACAM	Liver	Low	101						Yes
HEPACAM	Lung	Not detected	101						Yes
HEPACAM	Oral mucosa	Not detected	101						Yes
HEPACAM	Rectum	Not detected	101						Yes
HEPACAM	Skin	Not detected	101						Yes
HEPACAM	Small intestine	Not detected	101						Yes
HEPACAM	Stomach	Not detected	101						Yes
SLC3A2	Bone marrow	Not detected	45		Yes		Yes	Yes	Yes
SLC3A2	Colon	Not detected	45		Yes		Yes	Yes	Yes
SLC3A2	Duodenum	Not detected	45		Yes		Yes	Yes	Yes
SLC3A2	Esophagus	Medium	45		Yes		Yes	Yes	Yes
SLC3A2	Heart muscle	Not detected	45		Yes		Yes	Yes	Yes
SLC3A2	Kidney	Not detected	45		Yes		Yes	Yes	Yes
SLC3A2	Liver	Not detected	45		Yes		Yes	Yes	Yes
SLC3A2	Lung	Not detected	45		Yes		Yes	Yes	Yes
SLC3A2	Oral mucosa	Low	45		Yes		Yes	Yes	Yes
SLC3A2	Rectum	Not detected	45		Yes		Yes	Yes	Yes
SLC3A2	Skin	Not detected	45		Yes		Yes	Yes	Yes
SLC3A2	Small intestine	Not detected	45		Yes		Yes	Yes	Yes
SLC3A2	Stomach	Not detected	45		Yes		Yes	Yes	Yes
SCN9A	Bone marrow	Medium	14						Yes
SCN9A	Colon	Not detected	14						Yes
SCN9A	Duodenum	Medium	14						Yes
SCN9A	Esophagus	Medium	14						Yes
SCN9A	Heart muscle	Medium	14						Yes
SCN9A	Kidney	Low	14						Yes
SCN9A	Liver	Low	14						Yes
SCN9A	Lung	Low	14						Yes
SCN9A	Oral mucosa	Medium	14						Yes
SCN9A	Rectum	Medium	14						Yes
SCN9A	Skin	Low	14						Yes
SCN9A	Small intestine	Medium	14						Yes
SCN9A	Stomach	Medium	14						Yes
PCDH7	Bone marrow	Medium	27						Yes
PCDH7	Colon	Low	27						Yes
PCDH7	Duodenum	Medium	27						Yes
PCDH7	Esophagus	Medium	27						Yes
PCDH7	Heart muscle	Medium	27						Yes
PCDH7	Kidney	Low	27						Yes
PCDH7	Liver	Low	27						Yes
PCDH7	Lung	Low	27						Yes
PCDH7	Oral mucosa	Low	27						Yes
PCDH7	Rectum	Medium	27						Yes
PCDH7	Skin	Not detected	27						Yes
PCDH7	Small intestine	Medium	27						Yes
PCDH7	Stomach	Medium	27						Yes
INSR	Bone marrow	Not detected	36					Yes	Yes
INSR	Colon	Low	36					Yes	Yes
INSR	Duodenum	Medium	36					Yes	Yes
INSR	Esophagus	Low	36					Yes	Yes
INSR	Heart muscle	Medium	36					Yes	Yes
INSR	Kidney	Low	36					Yes	Yes
INSR	Liver	Low	36					Yes	Yes
INSR	Lung	Medium	36					Yes	Yes
INSR	Oral mucosa	Low	36					Yes	Yes
INSR	Rectum	Medium	36					Yes	Yes
INSR	Skin	Not detected	36					Yes	Yes
INSR	Small intestine	Medium	36					Yes	Yes
INSR	Stomach	Medium	36					Yes	Yes
GPR34	Bone marrow	Medium	99						Yes
GPR34	Colon	Medium	99						Yes
GPR34	Duodenum	Medium	99						Yes
GPR34	Esophagus	Medium	99						Yes
GPR34	Heart muscle	Medium	99						Yes
GPR34	Kidney	Medium	99						Yes
GPR34	Liver	Low	99						Yes
GPR34	Lung	Low	99						Yes
GPR34	Oral mucosa	Medium	99						Yes
GPR34	Rectum	Medium	99						Yes
GPR34	Skin	Low	99						Yes
GPR34	Small intestine	Medium	99						Yes
GPR34	Stomach	Medium	99						Yes
TNFRSF10C	Bone marrow	Medium	123				Yes		Yes
TNFRSF10C	Colon	Not detected	123				Yes		Yes
TNFRSF10C	Duodenum	Not detected	123				Yes		Yes
TNFRSF10C	Esophagus	Not detected	123				Yes		Yes
TNFRSF10C	Heart muscle	Not detected	123				Yes		Yes
TNFRSF10C	Kidney	Not detected	123				Yes		Yes
TNFRSF10C	Liver	Not detected	123				Yes		Yes
TNFRSF10C	Lung	Not detected	123				Yes		Yes
TNFRSF10C	Oral mucosa	Not detected	123				Yes		Yes
TNFRSF10C	Rectum	Not detected	123				Yes		Yes
TNFRSF10C	Skin	Not detected	123				Yes		Yes
TNFRSF10C	Small intestine	Not detected	123				Yes		Yes
TNFRSF10C	Stomach	Not detected	123				Yes		Yes
LRFN4	Bone marrow	Not detected	105						Yes
LRFN4	Colon	Not detected	105						Yes
LRFN4	Duodenum	Not detected	105						Yes
LRFN4	Esophagus	Not detected	105						Yes
LRFN4	Heart muscle	Not detected	105						Yes
LRFN4	Kidney	Medium	105						Yes
LRFN4	Liver	Not detected	105						Yes
LRFN4	Lung	Not detected	105						Yes
LRFN4	Oral mucosa	Not detected	105						Yes
LRFN4	Rectum	Not detected	105						Yes
LRFN4	Skin	Not detected	105						Yes
LRFN4	Small intestine	Not detected	105						Yes
LRFN4	Stomach	Low	105						Yes
UGT8	Bone marrow	Not detected	31						Yes
UGT8	Colon	Not detected	31						Yes
UGT8	Duodenum	Not detected	31						Yes
UGT8	Esophagus	Not detected	31						Yes
UGT8	Heart muscle	Medium	31						Yes
UGT8	Kidney	Medium	31						Yes
UGT8	Liver	Low	31						Yes
UGT8	Lung	Not detected	31						Yes
UGT8	Oral mucosa	Not detected	31						Yes
UGT8	Rectum	Not detected	31						Yes
UGT8	Skin	Not detected	31						Yes
UGT8	Small intestine	Not detected	31						Yes
UGT8	Stomach	Low	31						Yes
LRRN1	Bone marrow	Low	70						Yes
LRRN1	Colon	Medium	70						Yes
LRRN1	Duodenum	Medium	70						Yes
LRRN1	Esophagus	Low	70						Yes
LRRN1	Heart muscle	Medium	70						Yes
LRRN1	Kidney	Medium	70						Yes
LRRN1	Liver	Medium	70						Yes
LRRN1	Lung	Low	70						Yes
LRRN1	Oral mucosa	Not detected	70						Yes
LRRN1	Rectum	Medium	70						Yes
LRRN1	Skin	Not detected	70						Yes
LRRN1	Small intestine	Medium	70						Yes
LRRN1	Stomach	Medium	70						Yes
GRIN1	Bone marrow	Not detected	100					Yes	Yes
GRIN1	Colon	Not detected	100					Yes	Yes
GRIN1	Duodenum	Not detected	100					Yes	Yes
GRIN1	Esophagus	Not detected	100					Yes	Yes
GRIN1	Heart muscle	Not detected	100					Yes	Yes
GRIN1	Kidney	Not detected	100					Yes	Yes
GRIN1	Liver	Not detected	100					Yes	Yes
GRIN1	Lung	Not detected	100					Yes	Yes
GRIN1	Oral mucosa	Not detected	100					Yes	Yes
GRIN1	Rectum	Not detected	100					Yes	Yes
GRIN1	Skin	Not detected	100					Yes	Yes
GRIN1	Small intestine	Low	100					Yes	Yes
GRIN1	Stomach	Not detected	100					Yes	Yes
LRRN4CL	Bone marrow	Medium	26						Yes
LRRN4CL	Colon	Medium	26						Yes
LRRN4CL	Duodenum	Medium	26						Yes
LRRN4CL	Esophagus	Medium	26						Yes
LRRN4CL	Heart muscle	Not detected	26						Yes
LRRN4CL	Kidney	Low	26						Yes
LRRN4CL	Liver	Low	26						Yes
LRRN4CL	Lung	Medium	26						Yes
LRRN4CL	Oral mucosa	Not detected	26						Yes
LRRN4CL	Rectum	Medium	26						Yes
LRRN4CL	Skin	Not detected	26						Yes
LRRN4CL	Small intestine	Medium	26						Yes
LRRN4CL	Stomach	Medium	26						Yes
GPBAR1	Bone marrow	Not detected	95						Yes
GPBAR1	Colon	Not detected	95						Yes
GPBAR1	Duodenum	Low	95						Yes
GPBAR1	Esophagus	Not detected	95						Yes
GPBAR1	Heart muscle	Not detected	95						Yes
GPBAR1	Kidney	Low	95						Yes
GPBAR1	Liver	Not detected	95						Yes
GPBAR1	Lung	Low	95						Yes
GPBAR1	Oral mucosa	Not detected	95						Yes
GPBAR1	Rectum	Low	95						Yes
GPBAR1	Skin	Not detected	95						Yes
GPBAR1	Small intestine	Low	95						Yes
GPBAR1	Stomach	Low	95						Yes
MUC16	Bone marrow	Not detected	109	Yes	Yes		Yes	Yes	Yes
MUC16	Colon	Not detected	109	Yes	Yes		Yes	Yes	Yes
MUC16	Duodenum	Not detected	109	Yes	Yes		Yes	Yes	Yes
MUC16	Esophagus	Not detected	109	Yes	Yes		Yes	Yes	Yes
MUC16	Heart muscle	Not detected	109	Yes	Yes		Yes	Yes	Yes
MUC16	Kidney	Not detected	109	Yes	Yes		Yes	Yes	Yes
MUC16	Liver	Not detected	109	Yes	Yes		Yes	Yes	Yes
MUC16	Lung	Not detected	109	Yes	Yes		Yes	Yes	Yes
MUC16	Oral mucosa	Not detected	109	Yes	Yes		Yes	Yes	Yes
MUC16	Rectum	Not detected	109	Yes	Yes		Yes	Yes	Yes
MUC16	Skin	Not detected	109	Yes	Yes		Yes	Yes	Yes
MUC16	Small intestine	Not detected	109	Yes	Yes		Yes	Yes	Yes
MUC16	Stomach	Not detected	109	Yes	Yes		Yes	Yes	Yes
CSF1R	Bone marrow	Medium	49				Yes	Yes	Yes
CSF1R	Colon	Medium	49				Yes	Yes	Yes
CSF1R	Duodenum	Medium	49				Yes	Yes	Yes
CSF1R	Esophagus	Medium	49				Yes	Yes	Yes
CSF1R	Heart muscle	Medium	49				Yes	Yes	Yes
CSF1R	Kidney	Low	49				Yes	Yes	Yes
CSF1R	Liver	Low	49				Yes	Yes	Yes
CSF1R	Lung	Low	49				Yes	Yes	Yes
CSF1R	Oral mucosa	Medium	49				Yes	Yes	Yes
CSF1R	Rectum	Medium	49				Yes	Yes	Yes
CSF1R	Skin	Low	49				Yes	Yes	Yes
CSF1R	Small intestine	Medium	49				Yes	Yes	Yes
CSF1R	Stomach	Medium	49				Yes	Yes	Yes
CADM1	Bone marrow	Not detected	79						Yes
CADM1	Colon	Not detected	79						Yes
CADM1	Duodenum	Not detected	79						Yes
CADM1	Esophagus	Not detected	79						Yes
CADM1	Heart muscle	Not detected	79						Yes
CADM1	Kidney	Not detected	79						Yes
CADM1	Liver	Not detected	79						Yes
CADM1	Lung	Not detected	79						Yes
CADM1	Oral mucosa	Not detected	79						Yes
CADM1	Rectum	Not detected	79						Yes
CADM1	Skin	Not detected	79						Yes
CADM1	Small intestine	Not detected	79						Yes
CADM1	Stomach	Medium	79						Yes
CLCNKB	Bone marrow	Not detected	85					Yes	Yes
CLCNKB	Colon	Not detected	85					Yes	Yes
CLCNKB	Duodenum	Not detected	85					Yes	Yes
CLCNKB	Esophagus	Not detected	85					Yes	Yes
CLCNKB	Heart muscle	Not detected	85					Yes	Yes
CLCNKB	Kidney	Low	85					Yes	Yes
CLCNKB	Liver	Not detected	85					Yes	Yes
CLCNKB	Lung	Not detected	85					Yes	Yes
CLCNKB	Oral mucosa	Not detected	85					Yes	Yes
CLCNKB	Rectum	Not detected	85					Yes	Yes
CLCNKB	Skin	Not detected	85					Yes	Yes
CLCNKB	Small intestine	Not detected	85					Yes	Yes
CLCNKB	Stomach	Not detected	85					Yes	Yes
IGF2R	Bone marrow	Not detected	7				Yes	Yes	Yes
IGF2R	Colon	Medium	7				Yes	Yes	Yes
IGF2R	Duodenum	Medium	7				Yes	Yes	Yes
IGF2R	Esophagus	Not detected	7				Yes	Yes	Yes
IGF2R	Heart muscle	Medium	7				Yes	Yes	Yes
IGF2R	Kidney	Low	7				Yes	Yes	Yes
IGF2R	Liver	Medium	7				Yes	Yes	Yes
IGF2R	Lung	Not detected	7				Yes	Yes	Yes
IGF2R	Oral mucosa	Not detected	7				Yes	Yes	Yes
IGF2R	Rectum	Medium	7				Yes	Yes	Yes
IGF2R	Skin	Low	7				Yes	Yes	Yes
IGF2R	Small intestine	Low	7				Yes	Yes	Yes
IGF2R	Stomach	Medium	7				Yes	Yes	Yes
SLC44A4	Bone marrow	Not detected	119	Yes	Yes		Yes	Yes	Yes
SLC44A4	Colon	Medium	119	Yes	Yes		Yes	Yes	Yes
SLC44A4	Duodenum	Medium	119	Yes	Yes		Yes	Yes	Yes
SLC44A4	Esophagus	Low	119	Yes	Yes		Yes	Yes	Yes
SLC44A4	Heart muscle	Not detected	119	Yes	Yes		Yes	Yes	Yes
SLC44A4	Kidney	Medium	119	Yes	Yes		Yes	Yes	Yes
SLC44A4	Liver	Not detected	119	Yes	Yes		Yes	Yes	Yes
SLC44A4	Lung	Low	119	Yes	Yes		Yes	Yes	Yes
SLC44A4	Oral mucosa	Low	119	Yes	Yes		Yes	Yes	Yes
SLC44A4	Rectum	Medium	119	Yes	Yes		Yes	Yes	Yes
SLC44A4	Skin	Not detected	119	Yes	Yes		Yes	Yes	Yes
SLC44A4	Small intestine	Medium	119	Yes	Yes		Yes	Yes	Yes
SLC44A4	Stomach	Medium	119	Yes	Yes		Yes	Yes	Yes
SLC26A6	Bone marrow	Not detected	56				Yes		Yes
SLC26A6	Colon	Low	56				Yes		Yes
SLC26A6	Duodenum	Medium	56				Yes		Yes
SLC26A6	Esophagus	Medium	56				Yes		Yes
SLC26A6	Heart muscle	Not detected	56				Yes		Yes
SLC26A6	Kidney	Medium	56				Yes		Yes
SLC26A6	Liver	Not detected	56				Yes		Yes
SLC26A6	Lung	Not detected	56				Yes		Yes
SLC26A6	Oral mucosa	Medium	56				Yes		Yes
SLC26A6	Rectum	Medium	56				Yes		Yes
SLC26A6	Skin	Low	56				Yes		Yes
SLC26A6	Small intestine	Medium	56				Yes		Yes
SLC26A6	Stomach	Medium	56				Yes		Yes
CDCP1	Rectum	Medium	48		Yes			Yes	Yes
TSPAN9	Adipose tissue	Medium	125				Yes		Yes
TSPAN9	Adrenal gland	Medium	125				Yes		Yes
TSPAN9	Appendix	Medium	125				Yes		Yes
TSPAN9	Breast	Medium	125				Yes		Yes
TSPAN9	Bronchus	Medium	125				Yes		Yes
TSPAN9	Caudate	Low	125				Yes		Yes
TSPAN9	Cerebellum	High	125				Yes		Yes
TSPAN9	Cerebral cortex	Not detected	125				Yes		Yes
TSPAN9	Cervix	Medium	125				Yes		Yes
TSPAN9	Endometrium	Medium	125				Yes		Yes
TSPAN9	Epididymis	Medium	125				Yes		Yes
TSPAN9	Fallopian tube	Not detected	125				Yes		Yes
TSPAN9	Gallbladder	Medium	125				Yes		Yes
TSPAN9	Hippocampus	Low	125				Yes		Yes
TSPAN9	Lymph node	Low	125				Yes		Yes
TSPAN9	Ovary	Medium	125				Yes		Yes
TSPAN9	Pancreas	Low	125				Yes		Yes
TSPAN9	Parathyroid gland	Medium	125				Yes		Yes
TSPAN9	Placenta	Medium	125				Yes		Yes
TSPAN9	Prostate	Low	125				Yes		Yes
TSPAN9	Salivary gland	Medium	125				Yes		Yes
TSPAN9	Seminal vesicle	Low	125				Yes		Yes
TSPAN9	Skeletal muscle	Medium	125				Yes		Yes
TSPAN9	Smooth muscle	Medium	125				Yes		Yes
TSPAN9	Soft tissue	Low	125				Yes		Yes
TSPAN9	Spleen	Medium	125				Yes		Yes
TSPAN9	Testis	Medium	125				Yes		Yes
TSPAN9	Thyroid gland	High	125				Yes		Yes
TSPAN9	Tonsil	Low	125				Yes		Yes
TSPAN9	Urinary bladder	Low	125				Yes		Yes
TSPAN9	Vagina	Medium	125				Yes		Yes
SLC45A4	Adipose tissue	Medium	120				Yes		Yes
SLC45A4	Adrenal gland	Low	120				Yes		Yes
SLC45A4	Appendix	Medium	120				Yes		Yes
SLC45A4	Breast	Medium	120				Yes		Yes
SLC45A4	Bronchus	Medium	120				Yes		Yes
SLC45A4	Caudate	Medium	120				Yes		Yes
SLC45A4	Cerebellum	Not detected	120				Yes		Yes
SLC45A4	Cerebral cortex	Low	120				Yes		Yes
SLC45A4	Cervix	Not detected	120				Yes		Yes
SLC45A4	Endometrium	Not detected	120				Yes		Yes
SLC45A4	Epididymis	Not detected	120				Yes		Yes
SLC45A4	Fallopian tube	Low	120				Yes		Yes
SLC45A4	Gallbladder	Medium	120				Yes		Yes
SLC45A4	Hippocampus	Not detected	120				Yes		Yes
SLC45A4	Lymph node	Not detected	120				Yes		Yes
SLC45A4	Ovary	Not detected	120				Yes		Yes
SLC45A4	Pancreas	Low	120				Yes		Yes
SLC45A4	Parathyroid gland	Low	120				Yes		Yes
SLC45A4	Placenta	Medium	120				Yes		Yes
SLC45A4	Prostate	Not detected	120				Yes		Yes
SLC45A4	Salivary gland	Low	120				Yes		Yes
SLC45A4	Seminal vesicle	Not detected	120				Yes		Yes
SLC45A4	Skeletal muscle	Medium	120				Yes		Yes
SLC45A4	Smooth muscle	Medium	120				Yes		Yes
SLC45A4	Soft tissue	Medium	120				Yes		Yes
SLC45A4	Spleen	Not detected	120				Yes		Yes
SLC45A4	Testis	Medium	120				Yes		Yes
SLC45A4	Thyroid gland	Medium	120				Yes		Yes
SLC45A4	Tonsil	Not detected	120				Yes		Yes
SLC45A4	Urinary bladder	Medium	120				Yes		Yes
SLC45A4	Vagina	Not detected	120				Yes		Yes
GPC1	Adipose tissue	Low	96		Yes		Yes	Yes	Yes
GPC1	Adrenal gland	Low	96		Yes		Yes	Yes	Yes
GPC1	Appendix	Not detected	96		Yes		Yes	Yes	Yes
GPC1	Breast	Not detected	96		Yes		Yes	Yes	Yes
GPC1	Bronchus	Low	96		Yes		Yes	Yes	Yes
GPC1	Caudate	Medium	96		Yes		Yes	Yes	Yes
GPC1	Cerebellum	Not detected	96		Yes		Yes	Yes	Yes
GPC1	Cerebral cortex	Low	96		Yes		Yes	Yes	Yes
GPC1	Cervix	Medium	96		Yes		Yes	Yes	Yes
GPC1	Endometrium	Medium	96		Yes		Yes	Yes	Yes
GPC1	Epididymis	Low	96		Yes		Yes	Yes	Yes
GPC1	Fallopian tube	Low	96		Yes		Yes	Yes	Yes
GPC1	Gallbladder	Not detected	96		Yes		Yes	Yes	Yes
GPC1	Hippocampus	Low	96		Yes		Yes	Yes	Yes
GPC1	Lymph node	Low	96		Yes		Yes	Yes	Yes
GPC1	Ovary	Low	96		Yes		Yes	Yes	Yes
GPC1	Pancreas	Not detected	96		Yes		Yes	Yes	Yes
GPC1	Parathyroid gland	Not detected	96		Yes		Yes	Yes	Yes
GPC1	Placenta	Medium	96		Yes		Yes	Yes	Yes
GPC1	Prostate	Low	96		Yes		Yes	Yes	Yes
GPC1	Salivary gland	Not detected	96		Yes		Yes	Yes	Yes
GPC1	Seminal vesicle	Low	96		Yes		Yes	Yes	Yes
GPC1	Skeletal muscle	Low	96		Yes		Yes	Yes	Yes
GPC1	Smooth muscle	Low	96		Yes		Yes	Yes	Yes
GPC1	Soft tissue	Medium	96		Yes		Yes	Yes	Yes
GPC1	Spleen	Not detected	96		Yes		Yes	Yes	Yes
GPC1	Testis	Not detected	96		Yes		Yes	Yes	Yes
GPC1	Thyroid gland	Not detected	96		Yes		Yes	Yes	Yes
GPC1	Tonsil	Not detected	96		Yes		Yes	Yes	Yes
GPC1	Urinary bladder	Low	96		Yes		Yes	Yes	Yes
GPC1	Vagina	Medium	96		Yes		Yes	Yes	Yes
FGFR3	Adipose tissue	Not detected	65	Yes	Yes		Yes	Yes	Yes
FGFR3	Adrenal gland	Not detected	65	Yes	Yes		Yes	Yes	Yes
FGFR3	Appendix	Not detected	65	Yes	Yes		Yes	Yes	Yes
FGFR3	Breast	Not detected	65	Yes	Yes		Yes	Yes	Yes
FGFR3	Bronchus	Not detected	65	Yes	Yes		Yes	Yes	Yes
FGFR3	Caudate	Not detected	65	Yes	Yes		Yes	Yes	Yes
FGFR3	Cerebellum	Medium	65	Yes	Yes		Yes	Yes	Yes
FGFR3	Cerebral cortex	Medium	65	Yes	Yes		Yes	Yes	Yes
FGFR3	Cervix	Not detected	65	Yes	Yes		Yes	Yes	Yes
FGFR3	Endometrium	Not detected	65	Yes	Yes		Yes	Yes	Yes
FGFR3	Epididymis	Not detected	65	Yes	Yes		Yes	Yes	Yes
FGFR3	Fallopian tube	Not detected	65	Yes	Yes		Yes	Yes	Yes
FGFR3	Gallbladder	Not detected	65	Yes	Yes		Yes	Yes	Yes
FGFR3	Hippocampus	High	65	Yes	Yes		Yes	Yes	Yes
FGFR3	Lymph node	Not detected	65	Yes	Yes		Yes	Yes	Yes
FGFR3	Ovary	Not detected	65	Yes	Yes		Yes	Yes	Yes
FGFR3	Pancreas	Not detected	65	Yes	Yes		Yes	Yes	Yes
FGFR3	Parathyroid gland	Not detected	65	Yes	Yes		Yes	Yes	Yes
FGFR3	Placenta	Not detected	65	Yes	Yes		Yes	Yes	Yes
FGFR3	Prostate	Not detected	65	Yes	Yes		Yes	Yes	Yes
FGFR3	Salivary gland	Not detected	65	Yes	Yes		Yes	Yes	Yes
FGFR3	Seminal vesicle	Not detected	65	Yes	Yes		Yes	Yes	Yes
FGFR3	Skeletal muscle	Not detected	65	Yes	Yes		Yes	Yes	Yes
FGFR3	Smooth muscle	Not detected	65	Yes	Yes		Yes	Yes	Yes
FGFR3	Soft tissue	Not detected	65	Yes	Yes		Yes	Yes	Yes
FGFR3	Spleen	Not detected	65	Yes	Yes		Yes	Yes	Yes
FGFR3	Testis	Not detected	65	Yes	Yes		Yes	Yes	Yes
FGFR3	Thyroid gland	Not detected	65	Yes	Yes		Yes	Yes	Yes
FGFR3	Tonsil	Not detected	65	Yes	Yes		Yes	Yes	Yes
FGFR3	Urinary bladder	Low	65	Yes	Yes		Yes	Yes	Yes
FGFR3	Vagina	Medium	65	Yes	Yes		Yes	Yes	Yes
LRP6	Adipose tissue	Medium	37					Yes	Yes
LRP6	Adrenal gland	Medium	37					Yes	Yes
LRP6	Appendix	Medium	37					Yes	Yes
LRP6	Breast	Low	37					Yes	Yes
LRP6	Bronchus	Medium	37					Yes	Yes
LRP6	Caudate	Low	37					Yes	Yes
LRP6	Cerebellum	Low	37					Yes	Yes
LRP6	Cerebral cortex	Low	37					Yes	Yes
LRP6	Cervix	Not detected	37					Yes	Yes
LRP6	Endometrium	Medium	37					Yes	Yes
LRP6	Epididymis	Medium	37					Yes	Yes
LRP6	Fallopian tube	Low	37					Yes	Yes
LRP6	Gallbladder	Medium	37					Yes	Yes
LRP6	Hippocampus	Low	37					Yes	Yes
LRP6	Lymph node	Low	37					Yes	Yes
LRP6	Ovary	Not detected	37					Yes	Yes
LRP6	Pancreas	Low	37					Yes	Yes
LRP6	Parathyroid gland	Medium	37					Yes	Yes
LRP6	Placenta	Low	37					Yes	Yes
LRP6	Prostate	Medium	37					Yes	Yes
LRP6	Salivary gland	Low	37					Yes	Yes
LRP6	Seminal vesicle	Medium	37					Yes	Yes
LRP6	Skeletal muscle	Medium	37					Yes	Yes
LRP6	Smooth muscle	Not detected	37					Yes	Yes
LRP6	Soft tissue	Medium	37					Yes	Yes
LRP6	Spleen	Not detected	37					Yes	Yes
LRP6	Testis	Not detected	37					Yes	Yes
LRP6	Thyroid gland	Medium	37					Yes	Yes
LRP6	Tonsil	Low	37					Yes	Yes
LRP6	Urinary bladder	Medium	37					Yes	Yes
LRP6	Vagina	Not detected	37					Yes	Yes
ITGB5	Adipose tissue	Low	8		Yes		Yes	Yes	Yes
ITGB5	Adrenal gland	Low	8		Yes		Yes	Yes	Yes
ITGB5	Appendix	Low	8		Yes		Yes	Yes	Yes
ITGB5	Breast	Medium	8		Yes		Yes	Yes	Yes
ITGB5	Bronchus	Low	8		Yes		Yes	Yes	Yes
ITGB5	Caudate	Low	8		Yes		Yes	Yes	Yes
ITGB5	Cerebellum	Low	8		Yes		Yes	Yes	Yes
ITGB5	Cerebral cortex	Low	8		Yes		Yes	Yes	Yes
ITGB5	Cervix	Low	8		Yes		Yes	Yes	Yes
ITGB5	Endometrium	Low	8		Yes		Yes	Yes	Yes
ITGB5	Epididymis	Medium	8		Yes		Yes	Yes	Yes
ITGB5	Fallopian tube	Low	8		Yes		Yes	Yes	Yes
ITGB5	Gallbladder	Medium	8		Yes		Yes	Yes	Yes
ITGB5	Hippocampus	Low	8		Yes		Yes	Yes	Yes
ITGB5	Lymph node	Low	8		Yes		Yes	Yes	Yes
ITGB5	Ovary	Low	8		Yes		Yes	Yes	Yes
ITGB5	Pancreas	Low	8		Yes		Yes	Yes	Yes
ITGB5	Parathyroid gland	Medium	8		Yes		Yes	Yes	Yes
ITGB5	Placenta	Medium	8		Yes		Yes	Yes	Yes
ITGB5	Prostate	Low	8		Yes		Yes	Yes	Yes
ITGB5	Salivary gland	Low	8		Yes		Yes	Yes	Yes
ITGB5	Seminal vesicle	Low	8		Yes		Yes	Yes	Yes
ITGB5	Skeletal muscle	Low	8		Yes		Yes	Yes	Yes
ITGB5	Smooth muscle	Low	8		Yes		Yes	Yes	Yes
ITGB5	Soft tissue	Medium	8		Yes		Yes	Yes	Yes
ITGB5	Spleen	Low	8		Yes		Yes	Yes	Yes
ITGB5	Testis	Medium	8		Yes		Yes	Yes	Yes
ITGB5	Thyroid gland	Low	8		Yes		Yes	Yes	Yes
ITGB5	Tonsil	Low	8		Yes		Yes	Yes	Yes
ITGB5	Urinary bladder	Low	8		Yes		Yes	Yes	Yes
ITGB5	Vagina	Not detected	8		Yes		Yes	Yes	Yes
FAT2	Adipose tissue	Not detected	93						Yes
FAT2	Adrenal gland	Not detected	93						Yes
FAT2	Appendix	Not detected	93						Yes
FAT2	Breast	Not detected	93						Yes
FAT2	Bronchus	Not detected	93						Yes
FAT2	Caudate	Not detected	93						Yes
FAT2	Cerebellum	Not detected	93						Yes
FAT2	Cerebral cortex	Not detected	93						Yes
FAT2	Cervix	High	93						Yes
FAT2	Endometrium	Not detected	93						Yes
FAT2	Epididymis	Not detected	93						Yes
FAT2	Fallopian tube	Not detected	93						Yes
FAT2	Gallbladder	Not detected	93						Yes
FAT2	Hippocampus	Not detected	93						Yes
FAT2	Lymph node	Not detected	93						Yes
FAT2	Ovary	Not detected	93						Yes
FAT2	Pancreas	Not detected	93						Yes
FAT2	Parathyroid gland	Not detected	93						Yes
FAT2	Placenta	Not detected	93						Yes
FAT2	Prostate	Not detected	93						Yes
FAT2	Salivary gland	Not detected	93						Yes
FAT2	Seminal vesicle	Not detected	93						Yes
FAT2	Skeletal muscle	Not detected	93						Yes
FAT2	Smooth muscle	Not detected	93						Yes
FAT2	Soft tissue	Not detected	93						Yes
FAT2	Spleen	Not detected	93						Yes
FAT2	Testis	Not detected	93						Yes
FAT2	Thyroid gland	Not detected	93						Yes
FAT2	Tonsil	Not detected	93						Yes
FAT2	Urinary bladder	Not detected	93						Yes
FAT2	Vagina	High	93						Yes
MCOLN1	Adipose tissue	Not detected	54						Yes
MCOLN1	Adrenal gland	Medium	54						Yes
MCOLN1	Appendix	Low	54						Yes
MCOLN1	Breast	Medium	54						Yes
MCOLN1	Bronchus	Medium	54						Yes
MCOLN1	Caudate	Low	54						Yes
MCOLN1	Cerebellum	Not detected	54						Yes
MCOLN1	Cerebral cortex	Medium	54						Yes
MCOLN1	Cervix	Medium	54						Yes
MCOLN1	Endometrium	Medium	54						Yes
MCOLN1	Epididymis	Medium	54						Yes
MCOLN1	Fallopian tube	Medium	54						Yes
MCOLN1	Gallbladder	Medium	54						Yes
MCOLN1	Hippocampus	Medium	54						Yes
MCOLN1	Lymph node	Low	54						Yes
MCOLN1	Ovary	Low	54						Yes
MCOLN1	Pancreas	Medium	54						Yes
MCOLN1	Parathyroid gland	Medium	54						Yes
MCOLN1	Placenta	Medium	54						Yes
MCOLN1	Prostate	Medium	54						Yes
MCOLN1	Salivary gland	Low	54						Yes
MCOLN1	Seminal vesicle	Medium	54						Yes
MCOLN1	Skeletal muscle	Medium	54						Yes
MCOLN1	Smooth muscle	Medium	54						Yes
MCOLN1	Soft tissue	Low	54						Yes
MCOLN1	Spleen	Low	54						Yes
MCOLN1	Testis	Medium	54						Yes
MCOLN1	Thyroid gland	Medium	54						Yes
MCOLN1	Tonsil	Low	54						Yes
MCOLN1	Urinary bladder	Medium	54						Yes
MCOLN1	Vagina	Medium	54						Yes
TSPAN15	Adipose tissue	Not detected	124				Yes		Yes
TSPAN15	Adrenal gland	Medium	124				Yes		Yes
TSPAN15	Appendix	Low	124				Yes		Yes
TSPAN15	Breast	Low	124				Yes		Yes
TSPAN15	Bronchus	Not detected	124				Yes		Yes
TSPAN15	Caudate	Medium	124				Yes		Yes
TSPAN15	Cerebellum	Not detected	124				Yes		Yes
TSPAN15	Cerebral cortex	Not detected	124				Yes		Yes
TSPAN15	Cervix	Low	124				Yes		Yes
TSPAN15	Endometrium	High	124				Yes		Yes
TSPAN15	Epididymis	Low	124				Yes		Yes
TSPAN15	Fallopian tube	Medium	124				Yes		Yes
TSPAN15	Gallbladder	High	124				Yes		Yes
TSPAN15	Hippocampus	Not detected	124				Yes		Yes
TSPAN15	Lymph node	Low	124				Yes		Yes
TSPAN15	Ovary	Not detected	124				Yes		Yes
TSPAN15	Pancreas	Medium	124				Yes		Yes
TSPAN15	Parathyroid gland	Not detected	124				Yes		Yes
TSPAN15	Placenta	Medium	124				Yes		Yes
TSPAN15	Prostate	High	124				Yes		Yes
TSPAN15	Salivary gland	Low	124				Yes		Yes
TSPAN15	Seminal vesicle	Low	124				Yes		Yes
TSPAN15	Skeletal muscle	Low	124				Yes		Yes
TSPAN15	Smooth muscle	Low	124				Yes		Yes
TSPAN15	Soft tissue	Not detected	124				Yes		Yes
TSPAN15	Spleen	Not detected	124				Yes		Yes
TSPAN15	Testis	Low	124				Yes		Yes
TSPAN15	Thyroid gland	Medium	124				Yes		Yes
TSPAN15	Tonsil	Low	124				Yes		Yes
TSPAN15	Urinary bladder	Medium	124				Yes		Yes
TSPAN15	Vagina	Medium	124				Yes		Yes
SLC52A3	Adipose tissue	Not detected	74				Yes		Yes
SLC52A3	Adrenal gland	Not detected	74				Yes		Yes
SLC52A3	Appendix	Medium	74				Yes		Yes
SLC52A3	Breast	Low	74				Yes		Yes
SLC52A3	Bronchus	Not detected	74				Yes		Yes
SLC52A3	Caudate	Low	74				Yes		Yes
SLC52A3	Cerebellum	Low	74				Yes		Yes
SLC52A3	Cerebral cortex	Not detected	74				Yes		Yes
SLC52A3	Cervix	Low	74				Yes		Yes
SLC52A3	Endometrium	Not detected	74				Yes		Yes
SLC52A3	Epididymis	Medium	74				Yes		Yes
SLC52A3	Fallopian tube	Medium	74				Yes		Yes
SLC52A3	Gallbladder	Low	74				Yes		Yes
SLC52A3	Hippocampus	Not detected	74				Yes		Yes
SLC52A3	Lymph node	Not detected	74				Yes		Yes
SLC52A3	Ovary	Low	74				Yes		Yes
SLC52A3	Pancreas	Not detected	74				Yes		Yes
SLC52A3	Parathyroid gland	Not detected	74				Yes		Yes
SLC52A3	Placenta	Medium	74				Yes		Yes
SLC52A3	Prostate	Low	74				Yes		Yes
SLC52A3	Salivary gland	Low	74				Yes		Yes
SLC52A3	Seminal vesicle	Medium	74				Yes		Yes
SLC52A3	Skeletal muscle	Not detected	74				Yes		Yes
SLC52A3	Smooth muscle	Not detected	74				Yes		Yes
SLC52A3	Soft tissue	Not detected	74				Yes		Yes
SLC52A3	Spleen	Not detected	74				Yes		Yes
SLC52A3	Testis	High	74				Yes		Yes
SLC52A3	Thyroid gland	Low	74				Yes		Yes
SLC52A3	Tonsil	Not detected	74				Yes		Yes
SLC52A3	Urinary bladder	Medium	74				Yes		Yes
SLC52A3	Vagina	Low	74				Yes		Yes
JAG1	Adipose tissue	Low	5					Yes	Yes
JAG1	Adrenal gland	Medium	5					Yes	Yes
JAG1	Appendix	Medium	5					Yes	Yes
JAG1	Breast	Low	5					Yes	Yes
JAG1	Caudate	Not detected	5					Yes	Yes
JAG1	Cerebellum	Not detected	5					Yes	Yes
JAG1	Cerebral cortex	Low	5					Yes	Yes
JAG1	Cervix	Medium	5					Yes	Yes
JAG1	Endometrium	Medium	5					Yes	Yes
JAG1	Epididymis	Medium	5					Yes	Yes
JAG1	Fallopian tube	Medium	5					Yes	Yes
JAG1	Gallbladder	High	5					Yes	Yes
JAG1	Hippocampus	Not detected	5					Yes	Yes
JAG1	Lymph node	Low	5					Yes	Yes
JAG1	Ovary	Low	5					Yes	Yes
JAG1	Pancreas	Low	5					Yes	Yes
JAG1	Parathyroid gland	Medium	5					Yes	Yes
JAG1	Placenta	Low	5					Yes	Yes
JAG1	Prostate	Medium	5					Yes	Yes
JAG1	Salivary gland	Medium	5					Yes	Yes
JAG1	Seminal vesicle	Medium	5					Yes	Yes
JAG1	Skeletal muscle	Medium	5					Yes	Yes
JAG1	Smooth muscle	Low	5					Yes	Yes
JAG1	Soft tissue	Low	5					Yes	Yes
JAG1	Spleen	Low	5					Yes	Yes
JAG1	Testis	Not detected	5					Yes	Yes
JAG1	Thyroid gland	Medium	5					Yes	Yes
JAG1	Tonsil	Medium	5					Yes	Yes
JAG1	Urinary bladder	Medium	5					Yes	Yes
JAG1	Vagina	Low	5					Yes	Yes
GPR143	Adipose tissue	Not detected	97						Yes
GPR143	Adrenal gland	Not detected	97						Yes
GPR143	Appendix	Not detected	97						Yes
GPR143	Breast	Not detected	97						Yes
GPR143	Bronchus	Not detected	97						Yes
GPR143	Caudate	Low	97						Yes
GPR143	Cerebellum	Not detected	97						Yes
GPR143	Cerebral cortex	Not detected	97						Yes
GPR143	Cervix	Not detected	97						Yes
GPR143	Endometrium	Low	97						Yes
GPR143	Epididymis	Low	97						Yes
GPR143	Fallopian tube	Low	97						Yes
GPR143	Gallbladder	Low	97						Yes
GPR143	Hippocampus	Low	97						Yes
GPR143	Lymph node	Not detected	97						Yes
GPR143	Ovary	Not detected	97						Yes
GPR143	Pancreas	Not detected	97						Yes
GPR143	Parathyroid gland	Not detected	97						Yes
GPR143	Placenta	Low	97						Yes
GPR143	Prostate	Low	97						Yes
GPR143	Salivary gland	Not detected	97						Yes
GPR143	Seminal vesicle	Low	97						Yes
GPR143	Skeletal muscle	Not detected	97						Yes
GPR143	Smooth muscle	Not detected	97						Yes
GPR143	Soft tissue	Not detected	97						Yes
GPR143	Spleen	Not detected	97						Yes
GPR143	Testis	Low	97						Yes
GPR143	Thyroid gland	Not detected	97						Yes
GPR143	Tonsil	Not detected	97						Yes
GPR143	Urinary bladder	Low	97						Yes
GPR143	Vagina	Not detected	97						Yes
FLT1	Adipose tissue	Not detected	94				Yes	Yes	Yes
FLT1	Adrenal gland	Not detected	94				Yes	Yes	Yes
FLT1	Appendix	Not detected	94				Yes	Yes	Yes
FLT1	Breast	Not detected	94				Yes	Yes	Yes
FLT1	Bronchus	Not detected	94				Yes	Yes	Yes
FLT1	Caudate	Not detected	94				Yes	Yes	Yes
FLT1	Cerebellum	Not detected	94				Yes	Yes	Yes
FLT1	Cerebral cortex	Not detected	94				Yes	Yes	Yes
FLT1	Cervix	Not detected	94				Yes	Yes	Yes
FLT1	Endometrium	Not detected	94				Yes	Yes	Yes
FLT1	Epididymis	Not detected	94				Yes	Yes	Yes
FLT1	Fallopian tube	Not detected	94				Yes	Yes	Yes
FLT1	Gallbladder	Not detected	94				Yes	Yes	Yes
FLT1	Hippocampus	Not detected	94				Yes	Yes	Yes
FLT1	Lymph node	Not detected	94				Yes	Yes	Yes
FLT1	Ovary	Not detected	94				Yes	Yes	Yes
FLT1	Pancreas	Not detected	94				Yes	Yes	Yes
FLT1	Parathyroid gland	Not detected	94				Yes	Yes	Yes
FLT1	Placenta	Medium	94				Yes	Yes	Yes
FLT1	Prostate	Not detected	94				Yes	Yes	Yes
FLT1	Salivary gland	Not detected	94				Yes	Yes	Yes
FLT1	Seminal vesicle	Not detected	94				Yes	Yes	Yes
FLT1	Skeletal muscle	Low	94				Yes	Yes	Yes
FLT1	Smooth muscle	Medium	94				Yes	Yes	Yes
FLT1	Soft tissue	Not detected	94				Yes	Yes	Yes
FLT1	Spleen	Not detected	94				Yes	Yes	Yes
FLT1	Testis	Not detected	94				Yes	Yes	Yes
FLT1	Thyroid gland	Not detected	94				Yes	Yes	Yes
FLT1	Tonsil	Not detected	94				Yes	Yes	Yes
FLT1	Urinary bladder	Not detected	94				Yes	Yes	Yes
FLT1	Vagina	Not detected	94				Yes	Yes	Yes
MSLN	Adipose tissue	Not detected	72	Yes	Yes			Yes	Yes
MSLN	Adrenal gland	Not detected	72	Yes	Yes			Yes	Yes
MSLN	Appendix	Not detected	72	Yes	Yes			Yes	Yes
MSLN	Breast	Not detected	72	Yes	Yes			Yes	Yes
MSLN	Bronchus	Not detected	72	Yes	Yes			Yes	Yes
MSLN	Caudate	Not detected	72	Yes	Yes			Yes	Yes
MSLN	Cerebellum	Not detected	72	Yes	Yes			Yes	Yes
MSLN	Cerebral cortex	Not detected	72	Yes	Yes			Yes	Yes
MSLN	Cervix	Low	72	Yes	Yes			Yes	Yes
MSLN	Endometrium	Not detected	72	Yes	Yes			Yes	Yes
MSLN	Epididymis	Not detected	72	Yes	Yes			Yes	Yes
MSLN	Fallopian tube	Not detected	72	Yes	Yes			Yes	Yes
MSLN	Gallbladder	Not detected	72	Yes	Yes			Yes	Yes
MSLN	Hippocampus	Not detected	72	Yes	Yes			Yes	Yes
MSLN	Lymph node	Not detected	72	Yes	Yes			Yes	Yes
MSLN	Ovary	Not detected	72	Yes	Yes			Yes	Yes
MSLN	Pancreas	Not detected	72	Yes	Yes			Yes	Yes
MSLN	Parathyroid gland	Not detected	72	Yes	Yes			Yes	Yes
MSLN	Placenta	Not detected	72	Yes	Yes			Yes	Yes
MSLN	Prostate	Not detected	72	Yes	Yes			Yes	Yes
MSLN	Salivary gland	Not detected	72	Yes	Yes			Yes	Yes
MSLN	Seminal vesicle	Not detected	72	Yes	Yes			Yes	Yes
MSLN	Skeletal muscle	Not detected	72	Yes	Yes			Yes	Yes
MSLN	Smooth muscle	Not detected	72	Yes	Yes			Yes	Yes
MSLN	Soft tissue	Not detected	72	Yes	Yes			Yes	Yes
MSLN	Spleen	Not detected	72	Yes	Yes			Yes	Yes
MSLN	Testis	Not detected	72	Yes	Yes			Yes	Yes
MSLN	Thyroid gland	Not detected	72	Yes	Yes			Yes	Yes
MSLN	Tonsil	Not detected	72	Yes	Yes			Yes	Yes
MSLN	Urinary bladder	Not detected	72	Yes	Yes			Yes	Yes
MSLN	Vagina	Not detected	72	Yes	Yes			Yes	Yes
CD276	Adipose tissue	Medium	3	Yes	Yes	Yes	Yes	Yes	Yes
CD276	Adrenal gland	Medium	3	Yes	Yes	Yes	Yes	Yes	Yes
CD276	Appendix	Low	3	Yes	Yes	Yes	Yes	Yes	Yes
CD276	Breast	Medium	3	Yes	Yes	Yes	Yes	Yes	Yes
CD276	Bronchus	Medium	3	Yes	Yes	Yes	Yes	Yes	Yes
CD276	Caudate	Low	3	Yes	Yes	Yes	Yes	Yes	Yes
CD276	Cerebellum	Not detected	3	Yes	Yes	Yes	Yes	Yes	Yes
CD276	Cerebral cortex	Low	3	Yes	Yes	Yes	Yes	Yes	Yes
CD276	Cervix	Medium	3	Yes	Yes	Yes	Yes	Yes	Yes
CD276	Endometrium	Medium	3	Yes	Yes	Yes	Yes	Yes	Yes
CD276	Epididymis	Medium	3	Yes	Yes	Yes	Yes	Yes	Yes
CD276	Fallopian tube	Low	3	Yes	Yes	Yes	Yes	Yes	Yes
CD276	Gallbladder	Medium	3	Yes	Yes	Yes	Yes	Yes	Yes
CD276	Hippocampus	Low	3	Yes	Yes	Yes	Yes	Yes	Yes
CD276	Lymph node	Low	3	Yes	Yes	Yes	Yes	Yes	Yes
CD276	Ovary	Medium	3	Yes	Yes	Yes	Yes	Yes	Yes
CD276	Pancreas	Low	3	Yes	Yes	Yes	Yes	Yes	Yes
CD276	Parathyroid gland	Medium	3	Yes	Yes	Yes	Yes	Yes	Yes
CD276	Placenta	Medium	3	Yes	Yes	Yes	Yes	Yes	Yes
CD276	Prostate	High	3	Yes	Yes	Yes	Yes	Yes	Yes
CD276	Salivary gland	Low	3	Yes	Yes	Yes	Yes	Yes	Yes
CD276	Seminal vesicle	Medium	3	Yes	Yes	Yes	Yes	Yes	Yes
CD276	Skeletal muscle	Not detected	3	Yes	Yes	Yes	Yes	Yes	Yes
CD276	Smooth muscle	Not detected	3	Yes	Yes	Yes	Yes	Yes	Yes
CD276	Soft tissue	Low	3	Yes	Yes	Yes	Yes	Yes	Yes
CD276	Spleen	Low	3	Yes	Yes	Yes	Yes	Yes	Yes
CD276	Testis	Low	3	Yes	Yes	Yes	Yes	Yes	Yes
CD276	Thyroid gland	Low	3	Yes	Yes	Yes	Yes	Yes	Yes
CD276	Tonsil	Medium	3	Yes	Yes	Yes	Yes	Yes	Yes
CD276	Urinary bladder	Medium	3	Yes	Yes	Yes	Yes	Yes	Yes
CD276	Vagina	Medium	3	Yes	Yes	Yes	Yes	Yes	Yes
PTPRZ1	Adipose tissue	Not detected	113						Yes
PTPRZ1	Adrenal gland	Not detected	113						Yes
PTPRZ1	Appendix	Not detected	113						Yes
PTPRZ1	Breast	Not detected	113						Yes
PTPRZ1	Bronchus	Not detected	113						Yes
PTPRZ1	Caudate	Medium	113						Yes
PTPRZ1	Cerebellum	Not detected	113						Yes
PTPRZ1	Cerebral cortex	Medium	113						Yes
PTPRZ1	Cervix	Not detected	113						Yes
PTPRZ1	Endometrium	Not detected	113						Yes
PTPRZ1	Epididymis	Not detected	113						Yes
PTPRZ1	Fallopian tube	Not detected	113						Yes
PTPRZ1	Gallbladder	Not detected	113						Yes
PTPRZ1	Hippocampus	Medium	113						Yes
PTPRZ1	Lymph node	Not detected	113						Yes
PTPRZ1	Ovary	Not detected	113						Yes
PTPRZ1	Pancreas	Not detected	113						Yes
PTPRZ1	Parathyroid gland	Not detected	113						Yes
PTPRZ1	Placenta	Not detected	113						Yes
PTPRZ1	Prostate	Not detected	113						Yes
PTPRZ1	Salivary gland	Not detected	113						Yes
PTPRZ1	Seminal vesicle	Not detected	113						Yes
PTPRZ1	Skeletal muscle	Not detected	113						Yes
PTPRZ1	Smooth muscle	Not detected	113						Yes
PTPRZ1	Soft tissue	Not detected	113						Yes
PTPRZ1	Spleen	Not detected	113						Yes
PTPRZ1	Testis	Not detected	113						Yes
PTPRZ1	Thyroid gland	Not detected	113						Yes
PTPRZ1	Tonsil	Not detected	113						Yes
PTPRZ1	Urinary bladder	Not detected	113						Yes
PTPRZ1	Vagina	Not detected	113						Yes
SLC2A9	Adipose tissue	Not detected	44				Yes		Yes
SLC2A9	Adrenal gland	Medium	44				Yes		Yes
SLC2A9	Appendix	Not detected	44				Yes		Yes
SLC2A9	Breast	Not detected	44				Yes		Yes
SLC2A9	Bronchus	Low	44				Yes		Yes
SLC2A9	Caudate	Not detected	44				Yes		Yes
SLC2A9	Cerebellum	Not detected	44				Yes		Yes
SLC2A9	Cerebral cortex	Not detected	44				Yes		Yes
SLC2A9	Cervix	Not detected	44				Yes		Yes
SLC2A9	Endometrium	Not detected	44				Yes		Yes
SLC2A9	Epididymis	Not detected	44				Yes		Yes
SLC2A9	Fallopian tube	Medium	44				Yes		Yes
SLC2A9	Gallbladder	Not detected	44				Yes		Yes
SLC2A9	Hippocampus	Not detected	44				Yes		Yes
SLC2A9	Lymph node	Not detected	44				Yes		Yes
SLC2A9	Ovary	Not detected	44				Yes		Yes
SLC2A9	Pancreas	Low	44				Yes		Yes
SLC2A9	Parathyroid gland	Low	44				Yes		Yes
SLC2A9	Placenta	Not detected	44				Yes		Yes
SLC2A9	Prostate	Low	44				Yes		Yes
SLC2A9	Salivary gland	Medium	44				Yes		Yes
SLC2A9	Seminal vesicle	Not detected	44				Yes		Yes
SLC2A9	Skeletal muscle	Not detected	44				Yes		Yes
SLC2A9	Smooth muscle	Not detected	44				Yes		Yes
SLC2A9	Soft tissue	Not detected	44				Yes		Yes
SLC2A9	Spleen	Not detected	44				Yes		Yes
SLC2A9	Testis	Medium	44				Yes		Yes
SLC2A9	Thyroid gland	Not detected	44				Yes		Yes
SLC2A9	Tonsil	Not detected	44				Yes		Yes
SLC2A9	Vagina	Not detected	44				Yes		Yes
SCNN1A	Adipose tissue	Not detected	16						Yes
SCNN1A	Adrenal gland	Medium	16						Yes
SCNN1A	Appendix	Medium	16						Yes
SCNN1A	Breast	Not detected	16						Yes
SCNN1A	Bronchus	Medium	16						Yes
SCNN1A	Caudate	Low	16						Yes
SCNN1A	Cerebellum	Medium	16						Yes
SCNN1A	Cerebral cortex	Low	16						Yes
SCNN1A	Cervix	Low	16						Yes
SCNN1A	Endometrium	Medium	16						Yes
SCNN1A	Epididymis	Medium	16						Yes
SCNN1A	Fallopian tube	Not detected	16						Yes
SCNN1A	Gallbladder	Medium	16						Yes
SCNN1A	Hippocampus	Low	16						Yes
SCNN1A	Lymph node	Low	16						Yes
SCNN1A	Ovary	Medium	16						Yes
SCNN1A	Pancreas	Medium	16						Yes
SCNN1A	Parathyroid gland	Medium	16						Yes
SCNN1A	Placenta	Medium	16						Yes
SCNN1A	Prostate	Medium	16						Yes
SCNN1A	Salivary gland	Medium	16						Yes
SCNN1A	Seminal vesicle	Medium	16						Yes
SCNN1A	Skeletal muscle	Low	16						Yes
SCNN1A	Smooth muscle	Not detected	16						Yes
SCNN1A	Soft tissue	Not detected	16						Yes
SCNN1A	Spleen	Medium	16						Yes
SCNN1A	Testis	Not detected	16						Yes
SCNN1A	Thyroid gland	Medium	16						Yes
SCNN1A	Tonsil	Low	16						Yes
SCNN1A	Urinary bladder	Medium	16						Yes
SCNN1A	Vagina	Low	16						Yes
BTN3A3	Adipose tissue	Low	2					Yes	Yes
BTN3A3	Adrenal gland	High	2					Yes	Yes
BTN3A3	Appendix	Medium	2					Yes	Yes
BTN3A3	Breast	Low	2					Yes	Yes
BTN3A3	Bronchus	Medium	2					Yes	Yes
BTN3A3	Caudate	Not detected	2					Yes	Yes
BTN3A3	Cerebellum	Not detected	2					Yes	Yes
BTN3A3	Cerebral cortex	Medium	2					Yes	Yes
BTN3A3	Cervix	High	2					Yes	Yes
BTN3A3	Endometrium	Medium	2					Yes	Yes
BTN3A3	Epididymis	Medium	2					Yes	Yes
BTN3A3	Fallopian tube	Medium	2					Yes	Yes
BTN3A3	Gallbladder	High	2					Yes	Yes
BTN3A3	Hippocampus	Not detected	2					Yes	Yes
BTN3A3	Lymph node	High	2					Yes	Yes
BTN3A3	Ovary	Medium	2					Yes	Yes
BTN3A3	Pancreas	Medium	2					Yes	Yes
BTN3A3	Parathyroid gland	Medium	2					Yes	Yes
BTN3A3	Placenta	High	2					Yes	Yes
BTN3A3	Prostate	Medium	2					Yes	Yes
BTN3A3	Salivary gland	Not detected	2					Yes	Yes
BTN3A3	Seminal vesicle	Medium	2					Yes	Yes
BTN3A3	Skeletal muscle	Low	2					Yes	Yes
BTN3A3	Smooth muscle	Low	2					Yes	Yes
BTN3A3	Soft tissue	Medium	2					Yes	Yes
BTN3A3	Spleen	Medium	2					Yes	Yes
BTN3A3	Testis	Not detected	2					Yes	Yes
BTN3A3	Thyroid gland	Medium	2					Yes	Yes
BTN3A3	Tonsil	High	2					Yes	Yes
BTN3A3	Urinary bladder	High	2					Yes	Yes
BTN3A3	Vagina	Low	2					Yes	Yes
TMEM30A	Adipose tissue	Not detected	122				Yes		Yes
TMEM30A	Adrenal gland	Medium	122				Yes		Yes
TMEM30A	Appendix	Low	122				Yes		Yes
TMEM30A	Breast	Not detected	122				Yes		Yes
TMEM30A	Bronchus	Low	122				Yes		Yes
TMEM30A	Caudate	Medium	122				Yes		Yes
TMEM30A	Cerebellum	Medium	122				Yes		Yes
TMEM30A	Cerebral cortex	Medium	122				Yes		Yes
TMEM30A	Cervix	Not detected	122				Yes		Yes
TMEM30A	Endometrium	Not detected	122				Yes		Yes
TMEM30A	Epididymis	Not detected	122				Yes		Yes
TMEM30A	Fallopian tube	Medium	122				Yes		Yes
TMEM30A	Gallbladder	Low	122				Yes		Yes
TMEM30A	Hippocampus	Low	122				Yes		Yes
TMEM30A	Lymph node	Low	122				Yes		Yes
TMEM30A	Ovary	Not detected	122				Yes		Yes
TMEM30A	Pancreas	Not detected	122				Yes		Yes
TMEM30A	Parathyroid gland	Medium	122				Yes		Yes
TMEM30A	Placenta	Not detected	122				Yes		Yes
TMEM30A	Prostate	Low	122				Yes		Yes
TMEM30A	Salivary gland	Medium	122				Yes		Yes
TMEM30A	Seminal vesicle	Low	122				Yes		Yes
TMEM30A	Skeletal muscle	Medium	122				Yes		Yes
TMEM30A	Smooth muscle	Medium	122				Yes		Yes
TMEM30A	Soft tissue	Low	122				Yes		Yes
TMEM30A	Spleen	Low	122				Yes		Yes
TMEM30A	Testis	Medium	122				Yes		Yes
TMEM30A	Thyroid gland	Medium	122				Yes		Yes
TMEM30A	Tonsil	Low	122				Yes		Yes
TMEM30A	Urinary bladder	Low	122				Yes		Yes
TMEM30A	Vagina	Not detected	122				Yes		Yes
ENPP5	Adipose tissue	Not detected	11				Yes		Yes
ENPP5	Adrenal gland	Low	11				Yes		Yes
ENPP5	Appendix	Low	11				Yes		Yes
ENPP5	Breast	Not detected	11				Yes		Yes
ENPP5	Bronchus	Low	11				Yes		Yes
ENPP5	Caudate	Low	11				Yes		Yes
ENPP5	Cerebellum	Low	11				Yes		Yes
ENPP5	Cerebral cortex	Not detected	11				Yes		Yes
ENPP5	Cervix	Not detected	11				Yes		Yes
ENPP5	Endometrium	Not detected	11				Yes		Yes
ENPP5	Epididymis	High	11				Yes		Yes
ENPP5	Fallopian tube	Medium	11				Yes		Yes
ENPP5	Gallbladder	Low	11				Yes		Yes
ENPP5	Hippocampus	Low	11				Yes		Yes
ENPP5	Lymph node	Not detected	11				Yes		Yes
ENPP5	Ovary	Low	11				Yes		Yes
ENPP5	Pancreas	Not detected	11				Yes		Yes
ENPP5	Placenta	Low	11				Yes		Yes
ENPP5	Prostate	Medium	11				Yes		Yes
ENPP5	Salivary gland	Low	11				Yes		Yes
ENPP5	Seminal vesicle	Medium	11				Yes		Yes
ENPP5	Skeletal muscle	Low	11				Yes		Yes
ENPP5	Smooth muscle	Not detected	11				Yes		Yes
ENPP5	Soft tissue	Not detected	11				Yes		Yes
ENPP5	Spleen	Low	11				Yes		Yes
ENPP5	Testis	High	11				Yes		Yes
ENPP5	Thyroid gland	Low	11				Yes		Yes
ENPP5	Tonsil	Low	11				Yes		Yes
ENPP5	Urinary bladder	Medium	11				Yes		Yes
ENPP5	Vagina	Not detected	11				Yes		Yes
MEP1A	Adipose tissue	Not detected	38						Yes
MEP1A	Adrenal gland	Not detected	38						Yes
MEP1A	Appendix	High	38						Yes
MEP1A	Breast	Not detected	38						Yes
MEP1A	Bronchus	Not detected	38						Yes
MEP1A	Caudate	Not detected	38						Yes
MEP1A	Cerebellum	Not detected	38						Yes
MEP1A	Cerebral cortex	Not detected	38						Yes
MEP1A	Cervix	Not detected	38						Yes
MEP1A	Endometrium	Not detected	38						Yes
MEP1A	Epididymis	Not detected	38						Yes
MEP1A	Fallopian tube	Not detected	38						Yes
MEP1A	Gallbladder	Not detected	38						Yes
MEP1A	Hippocampus	Not detected	38						Yes
MEP1A	Lymph node	Not detected	38						Yes
MEP1A	Ovary	Not detected	38						Yes
MEP1A	Pancreas	Not detected	38						Yes
MEP1A	Parathyroid gland	Not detected	38						Yes
MEP1A	Placenta	Not detected	38						Yes
MEP1A	Prostate	Not detected	38						Yes
MEP1A	Salivary gland	Not detected	38						Yes
MEP1A	Seminal vesicle	Not detected	38						Yes
MEP1A	Skeletal muscle	Not detected	38						Yes
MEP1A	Smooth muscle	Not detected	38						Yes
MEP1A	Soft tissue	Not detected	38						Yes
MEP1A	Spleen	Not detected	38						Yes
MEP1A	Testis	Not detected	38						Yes
MEP1A	Thyroid gland	Not detected	38						Yes
MEP1A	Tonsil	Not detected	38						Yes
MEP1A	Urinary bladder	Not detected	38						Yes
MEP1A	Vagina	Not detected	38						Yes
PDGFRB	Adipose tissue	Not detected	111		Yes			Yes	Yes
PDGFRB	Adrenal gland	Not detected	111		Yes			Yes	Yes
PDGFRB	Appendix	Not detected	111		Yes			Yes	Yes
PDGFRB	Breast	Not detected	111		Yes			Yes	Yes
PDGFRB	Bronchus	Not detected	111		Yes			Yes	Yes
PDGFRB	Caudate	Not detected	111		Yes			Yes	Yes
PDGFRB	Cerebellum	Not detected	111		Yes			Yes	Yes
PDGFRB	Cerebral cortex	Not detected	111		Yes			Yes	Yes
PDGFRB	Cervix	Not detected	111		Yes			Yes	Yes
PDGFRB	Endometrium	Not detected	111		Yes			Yes	Yes
PDGFRB	Epididymis	Low	111		Yes			Yes	Yes
PDGFRB	Fallopian tube	Not detected	111		Yes			Yes	Yes
PDGFRB	Gallbladder	Not detected	111		Yes			Yes	Yes
PDGFRB	Hippocampus	Not detected	111		Yes			Yes	Yes
PDGFRB	Lymph node	Not detected	111		Yes			Yes	Yes
PDGFRB	Ovary	Medium	111		Yes			Yes	Yes
PDGFRB	Pancreas	Not detected	111		Yes			Yes	Yes
PDGFRB	Parathyroid gland	Low	111		Yes			Yes	Yes
PDGFRB	Placenta	Low	111		Yes			Yes	Yes
PDGFRB	Prostate	Low	111		Yes			Yes	Yes
PDGFRB	Salivary gland	Not detected	111		Yes			Yes	Yes
PDGFRB	Seminal vesicle	Not detected	111		Yes			Yes	Yes
PDGFRB	Skeletal muscle	Not detected	111		Yes			Yes	Yes
PDGFRB	Smooth muscle	Not detected	111		Yes			Yes	Yes
PDGFRB	Soft tissue	Not detected	111		Yes			Yes	Yes
PDGFRB	Spleen	Not detected	111		Yes			Yes	Yes
PDGFRB	Testis	Not detected	111		Yes			Yes	Yes
PDGFRB	Thyroid gland	Not detected	111		Yes			Yes	Yes
PDGFRB	Tonsil	Not detected	111		Yes			Yes	Yes
PDGFRB	Urinary bladder	Not detected	111		Yes			Yes	Yes
PDGFRB	Vagina	Not detected	111		Yes			Yes	Yes
CD86	Adipose tissue	Not detected	34						Yes
CD86	Adrenal gland	Not detected	34						Yes
CD86	Breast	Not detected	34						Yes
CD86	Bronchus	Low	34						Yes
CD86	Caudate	Low	34						Yes
CD86	Cerebellum	Not detected	34						Yes
CD86	Cerebral cortex	Not detected	34						Yes
CD86	Cervix	Not detected	34						Yes
CD86	Endometrium	Not detected	34						Yes
CD86	Epididymis	Low	34						Yes
CD86	Fallopian tube	Medium	34						Yes
CD86	Gallbladder	Not detected	34						Yes
CD86	Hippocampus	Medium	34						Yes
CD86	Lymph node	High	34						Yes
CD86	Ovary	Not detected	34						Yes
CD86	Pancreas	Medium	34						Yes
CD86	Parathyroid gland	Not detected	34						Yes
CD86	Placenta	Low	34						Yes
CD86	Prostate	Not detected	34						Yes
CD86	Salivary gland	Medium	34						Yes
CD86	Seminal vesicle	Not detected	34						Yes
CD86	Skeletal muscle	Not detected	34						Yes
CD86	Smooth muscle	Not detected	34						Yes
CD86	Soft tissue	Not detected	34						Yes
CD86	Spleen	Low	34						Yes
CD86	Testis	Low	34						Yes
CD86	Thyroid gland	Low	34						Yes
CD86	Tonsil	Medium	34						Yes
CD86	Urinary bladder	Medium	34						Yes
CD86	Vagina	Low	34						Yes
UPK1B	Adipose tissue	Not detected	126		Yes			Yes	Yes
UPK1B	Adrenal gland	Not detected	126		Yes			Yes	Yes
UPK1B	Appendix	Not detected	126		Yes			Yes	Yes
UPK1B	Breast	Not detected	126		Yes			Yes	Yes
UPK1B	Bronchus	Not detected	126		Yes			Yes	Yes
UPK1B	Caudate	Not detected	126		Yes			Yes	Yes
UPK1B	Cerebellum	Not detected	126		Yes			Yes	Yes
UPK1B	Cerebral cortex	Not detected	126		Yes			Yes	Yes
UPK1B	Cervix	Not detected	126		Yes			Yes	Yes
UPK1B	Endometrium	Not detected	126		Yes			Yes	Yes
UPK1B	Epididymis	Not detected	126		Yes			Yes	Yes
UPK1B	Fallopian tube	Low	126		Yes			Yes	Yes
UPK1B	Gallbladder	Medium	126		Yes			Yes	Yes
UPK1B	Hippocampus	Not detected	126		Yes			Yes	Yes
UPK1B	Lymph node	Not detected	126		Yes			Yes	Yes
UPK1B	Ovary	Not detected	126		Yes			Yes	Yes
UPK1B	Pancreas	Not detected	126		Yes			Yes	Yes
UPK1B	Parathyroid gland	Not detected	126		Yes			Yes	Yes
UPK1B	Placenta	Not detected	126		Yes			Yes	Yes
UPK1B	Prostate	Not detected	126		Yes			Yes	Yes
UPK1B	Salivary gland	Not detected	126		Yes			Yes	Yes
UPK1B	Seminal vesicle	Not detected	126		Yes			Yes	Yes
UPK1B	Skeletal muscle	Not detected	126		Yes			Yes	Yes
UPK1B	Smooth muscle	Not detected	126		Yes			Yes	Yes
UPK1B	Soft tissue	Not detected	126		Yes			Yes	Yes
UPK1B	Spleen	Not detected	126		Yes			Yes	Yes
UPK1B	Testis	Low	126		Yes			Yes	Yes
UPK1B	Thyroid gland	Not detected	126		Yes			Yes	Yes
UPK1B	Tonsil	Not detected	126		Yes			Yes	Yes
UPK1B	Urinary bladder	High	126		Yes			Yes	Yes
UPK1B	Vagina	Not detected	126		Yes			Yes	Yes
CSPG5	Adipose tissue	Not detected	87						Yes
CSPG5	Adrenal gland	Not detected	87						Yes
CSPG5	Appendix	Not detected	87						Yes
CSPG5	Breast	Not detected	87						Yes
CSPG5	Bronchus	Not detected	87						Yes
CSPG5	Caudate	High	87						Yes
CSPG5	Cerebellum	Not detected	87						Yes
CSPG5	Cerebral cortex	Not detected	87						Yes
CSPG5	Cervix	Not detected	87						Yes
CSPG5	Endometrium	Not detected	87						Yes
CSPG5	Epididymis	Not detected	87						Yes
CSPG5	Fallopian tube	Not detected	87						Yes
CSPG5	Gallbladder	Not detected	87						Yes
CSPG5	Hippocampus	High	87						Yes
CSPG5	Lymph node	Not detected	87						Yes
CSPG5	Ovary	Not detected	87						Yes
CSPG5	Pancreas	Not detected	87						Yes
CSPG5	Parathyroid gland	Not detected	87						Yes
CSPG5	Placenta	Not detected	87						Yes
CSPG5	Prostate	Not detected	87						Yes
CSPG5	Salivary gland	Not detected	87						Yes
CSPG5	Seminal vesicle	Not detected	87						Yes
CSPG5	Skeletal muscle	Not detected	87						Yes
CSPG5	Smooth muscle	Not detected	87						Yes
CSPG5	Soft tissue	Not detected	87						Yes
CSPG5	Spleen	Not detected	87						Yes
CSPG5	Testis	Not detected	87						Yes
CSPG5	Thyroid gland	Not detected	87						Yes
CSPG5	Tonsil	Not detected	87						Yes
CSPG5	Urinary bladder	Not detected	87						Yes
CSPG5	Vagina	Not detected	87						Yes
EPHA4	Adipose tissue	Low	91					Yes	Yes
EPHA4	Adrenal gland	Not detected	91					Yes	Yes
EPHA4	Appendix	Not detected	91					Yes	Yes
EPHA4	Breast	Not detected	91					Yes	Yes
EPHA4	Bronchus	Not detected	91					Yes	Yes
EPHA4	Caudate	Low	91					Yes	Yes
EPHA4	Cerebellum	Not detected	91					Yes	Yes
EPHA4	Cerebral cortex	Low	91					Yes	Yes
EPHA4	Cervix	Low	91					Yes	Yes
EPHA4	Endometrium	Not detected	91					Yes	Yes
EPHA4	Epididymis	Not detected	91					Yes	Yes
EPHA4	Fallopian tube	Not detected	91					Yes	Yes
EPHA4	Gallbladder	Not detected	91					Yes	Yes
EPHA4	Hippocampus	Low	91					Yes	Yes
EPHA4	Lymph node	Not detected	91					Yes	Yes
EPHA4	Ovary	Low	91					Yes	Yes
EPHA4	Pancreas	Not detected	91					Yes	Yes
EPHA4	Parathyroid gland	Low	91					Yes	Yes
EPHA4	Placenta	Not detected	91					Yes	Yes
EPHA4	Prostate	Low	91					Yes	Yes
EPHA4	Salivary gland	Not detected	91					Yes	Yes
EPHA4	Seminal vesicle	Not detected	91					Yes	Yes
EPHA4	Skeletal muscle	Not detected	91					Yes	Yes
EPHA4	Smooth muscle	Not detected	91					Yes	Yes
EPHA4	Soft tissue	Not detected	91					Yes	Yes
EPHA4	Spleen	Medium	91					Yes	Yes
EPHA4	Testis	Not detected	91					Yes	Yes
EPHA4	Thyroid gland	Medium	91					Yes	Yes
EPHA4	Tonsil	Not detected	91					Yes	Yes
EPHA4	Urinary bladder	Low	91					Yes	Yes
EPHA4	Vagina	Not detected	91					Yes	Yes
SLC12A4	Adipose tissue	Low	9						Yes
SLC12A4	Adrenal gland	High	9						Yes
SLC12A4	Appendix	Medium	9						Yes
SLC12A4	Breast	Medium	9						Yes
SLC12A4	Bronchus	High	9						Yes
SLC12A4	Caudate	Low	9						Yes
SLC12A4	Cerebellum	Low	9						Yes
SLC12A4	Cerebral cortex	Low	9						Yes
SLC12A4	Cervix	Low	9						Yes
SLC12A4	Endometrium	Medium	9						Yes
SLC12A4	Epididymis	Medium	9						Yes
SLC12A4	Fallopian tube	Medium	9						Yes
SLC12A4	Gallbladder	Medium	9						Yes
SLC12A4	Hippocampus	Low	9						Yes
SLC12A4	Lymph node	Low	9						Yes
SLC12A4	Ovary	Medium	9						Yes
SLC12A4	Pancreas	Medium	9						Yes
SLC12A4	Parathyroid gland	Medium	9						Yes
SLC12A4	Placenta	High	9						Yes
SLC12A4	Prostate	Medium	9						Yes
SLC12A4	Salivary gland	Medium	9						Yes
SLC12A4	Seminal vesicle	Medium	9						Yes
SLC12A4	Skeletal muscle	Medium	9						Yes
SLC12A4	Smooth muscle	Low	9						Yes
SLC12A4	Soft tissue	Low	9						Yes
SLC12A4	Spleen	Low	9						Yes
SLC12A4	Testis	Medium	9						Yes
SLC12A4	Thyroid gland	Medium	9						Yes
SLC12A4	Tonsil	Low	9						Yes
SLC12A4	Urinary bladder	Medium	9						Yes
SLC12A4	Vagina	Medium	9						Yes
LRFN3	Adipose tissue	Not detected	69						Yes
LRFN3	Adrenal gland	Medium	69						Yes
LRFN3	Appendix	High	69						Yes
LRFN3	Breast	Low	69						Yes
LRFN3	Bronchus	Not detected	69						Yes
LRFN3	Caudate	Medium	69						Yes
LRFN3	Cerebellum	Medium	69						Yes
LRFN3	Cerebral cortex	Low	69						Yes
LRFN3	Cervix	Not detected	69						Yes
LRFN3	Endometrium	Not detected	69						Yes
LRFN3	Epididymis	Low	69						Yes
LRFN3	Fallopian tube	Medium	69						Yes
LRFN3	Gallbladder	Medium	69						Yes
LRFN3	Hippocampus	Low	69						Yes
LRFN3	Lymph node	Low	69						Yes
LRFN3	Ovary	Low	69						Yes
LRFN3	Pancreas	Low	69						Yes
LRFN3	Parathyroid gland	Medium	69						Yes
LRFN3	Placenta	Low	69						Yes
LRFN3	Prostate	Low	69						Yes
LRFN3	Salivary gland	Medium	69						Yes
LRFN3	Seminal vesicle	Low	69						Yes
LRFN3	Skeletal muscle	High	69						Yes
LRFN3	Smooth muscle	Not detected	69						Yes
LRFN3	Soft tissue	Not detected	69						Yes
LRFN3	Spleen	Not detected	69						Yes
LRFN3	Testis	Not detected	69						Yes
LRFN3	Thyroid gland	Low	69						Yes
LRFN3	Tonsil	Not detected	69						Yes
LRFN3	Urinary bladder	Low	69						Yes
LRFN3	Vagina	Not detected	69						Yes
PODXL	Adipose tissue	Not detected	112		Yes			Yes	Yes
PODXL	Adrenal gland	Not detected	112		Yes			Yes	Yes
PODXL	Appendix	Not detected	112		Yes			Yes	Yes
PODXL	Breast	Not detected	112		Yes			Yes	Yes
PODXL	Bronchus	Not detected	112		Yes			Yes	Yes
PODXL	Caudate	Not detected	112		Yes			Yes	Yes
PODXL	Cerebellum	Not detected	112		Yes			Yes	Yes
PODXL	Cerebral cortex	Not detected	112		Yes			Yes	Yes
PODXL	Cervix	Not detected	112		Yes			Yes	Yes
PODXL	Endometrium	Medium	112		Yes			Yes	Yes
PODXL	Epididymis	Not detected	112		Yes			Yes	Yes
PODXL	Fallopian tube	Not detected	112		Yes			Yes	Yes
PODXL	Gallbladder	Not detected	112		Yes			Yes	Yes
PODXL	Hippocampus	Not detected	112		Yes			Yes	Yes
PODXL	Lymph node	Not detected	112		Yes			Yes	Yes
PODXL	Ovary	Not detected	112		Yes			Yes	Yes
PODXL	Pancreas	Not detected	112		Yes			Yes	Yes
PODXL	Parathyroid gland	Not detected	112		Yes			Yes	Yes
PODXL	Placenta	Not detected	112		Yes			Yes	Yes
PODXL	Prostate	Not detected	112		Yes			Yes	Yes
PODXL	Salivary gland	Not detected	112		Yes			Yes	Yes
PODXL	Seminal vesicle	Low	112		Yes			Yes	Yes
PODXL	Skeletal muscle	Not detected	112		Yes			Yes	Yes
PODXL	Smooth muscle	Not detected	112		Yes			Yes	Yes
PODXL	Soft tissue	Not detected	112		Yes			Yes	Yes
PODXL	Spleen	Not detected	112		Yes			Yes	Yes
PODXL	Testis	Not detected	112		Yes			Yes	Yes
PODXL	Thyroid gland	Not detected	112		Yes			Yes	Yes
PODXL	Tonsil	Not detected	112		Yes			Yes	Yes
PODXL	Urinary bladder	Not detected	112		Yes			Yes	Yes
PODXL	Vagina	Not detected	112		Yes			Yes	Yes
SMO	Adipose tissue	Medium	57					Yes	Yes
SMO	Adrenal gland	Medium	57					Yes	Yes
SMO	Appendix	Low	57					Yes	Yes
SMO	Breast	Low	57					Yes	Yes
SMO	Bronchus	Low	57					Yes	Yes
SMO	Caudate	Low	57					Yes	Yes
SMO	Cerebellum	Not detected	57					Yes	Yes
[truncated: 1,609 more rows]
