# Supplementary material for: Expanding the repertoire of Antibody Drug Conjugate (ADC) targets with improved tumor selectivity and range of potent payloads through in-silico analysis
Source: PLoS One. 2024 Aug 26;19(8):e0308604. doi: 10.1371/journal.pone.0308604 (PMC11346940; doi:10.1371/journal.pone.0308604)
Supplement: S3 File — Expression levels of 82 targets in 20 tumor tissues. This data is used to generate the Fig 2B. (XLS) [file pone.0308604.s004.xls]

## Sheet: Target_expression_in_tumor
Gene	Gene name	Cancer	High	Medium	Low	Not detected	prognostic - favorable	unprognostic - favorable	prognostic - unfavorable	unprognostic - unfavorable	total	percent_law	percent_med	percent_high	qh_score
ENSG00000011105	TSPAN9	Breast cancer	0	6	3	0				0.1192	9	33.3333	66.6667	0	166.667
ENSG00000011105	TSPAN9	Carcinoid	0	2	1	1					4	25	50	0	125
ENSG00000011105	TSPAN9	Cervical cancer	0	1	7	4		0.1885			12	58.3333	8.33333	0	75
ENSG00000011105	TSPAN9	Colorectal cancer	0	3	5	1				0.01397	9	55.5556	33.3333	0	122.222
ENSG00000011105	TSPAN9	Endometrial cancer	0	3	7	0		0.01414			10	70	30	0	130
ENSG00000011105	TSPAN9	Glioma	0	2	7	3				0.01076	12	58.3333	16.6667	0	91.6667
ENSG00000011105	TSPAN9	Head and neck cancer	0	1	3	0		0.03531			4	75	25	0	125
ENSG00000011105	TSPAN9	Liver cancer	0	5	3	2		0.03115			10	30	50	0	130
ENSG00000011105	TSPAN9	Lung cancer	0	0	2	9				0.07295	11	18.1818	0	0	18.1818
ENSG00000011105	TSPAN9	Lymphoma	0	0	3	9					12	25	0	0	25
ENSG00000011105	TSPAN9	Melanoma	0	3	6	1			0.0004668		10	60	30	0	120
ENSG00000011105	TSPAN9	Ovarian cancer	0	6	4	1				0.01078	11	36.3636	54.5455	0	145.455
ENSG00000011105	TSPAN9	Pancreatic cancer	0	4	5	1				0.02883	10	50	40	0	130
ENSG00000011105	TSPAN9	Prostate cancer	0	0	6	5		0.01263			11	54.5455	0	0	54.5455
ENSG00000011105	TSPAN9	Renal cancer	0	1	4	6		0.1894			11	36.3636	9.09091	0	54.5455
ENSG00000011105	TSPAN9	Skin cancer	0	0	3	7					10	30	0	0	30
ENSG00000011105	TSPAN9	Stomach cancer	0	2	5	4				0.06696	11	45.4545	18.1818	0	81.8182
ENSG00000011105	TSPAN9	Testis cancer	0	3	0	8				0.157	11	0	27.2727	0	54.5455
ENSG00000011105	TSPAN9	Thyroid cancer	0	2	2	0		0.02681			4	50	50	0	150
ENSG00000011105	TSPAN9	Urothelial cancer	0	3	2	5				0.01041	10	20	30	0	80
ENSG00000022567	SLC45A4	Breast cancer	0	2	3	6				0.007791	11	27.2727	18.1818	0	63.6364
ENSG00000022567	SLC45A4	Carcinoid	0	0	1	3					4	25	0	0	25
ENSG00000022567	SLC45A4	Cervical cancer	0	2	1	9				0.1059	12	8.33333	16.6667	0	41.6667
ENSG00000022567	SLC45A4	Colorectal cancer	1	2	4	5				0.04301	12	33.3333	16.6667	8.33333	91.6667
ENSG00000022567	SLC45A4	Endometrial cancer	0	0	1	11				0.1437	12	8.33333	0	0	8.33333
ENSG00000022567	SLC45A4	Glioma	0	0	0	12				0.06055	12	0	0	0	0
ENSG00000022567	SLC45A4	Head and neck cancer	0	1	1	2		0.03959			4	25	25	0	75
ENSG00000022567	SLC45A4	Liver cancer	0	4	0	7				0.126	11	0	36.3636	0	72.7273
ENSG00000022567	SLC45A4	Lung cancer	0	0	1	10				0.004489	11	9.09091	0	0	9.09091
ENSG00000022567	SLC45A4	Lymphoma	0	0	0	12					12	0	0	0	0
ENSG00000022567	SLC45A4	Melanoma	0	0	1	11		0.1023			12	8.33333	0	0	8.33333
ENSG00000022567	SLC45A4	Ovarian cancer	0	1	3	8				0.05307	12	25	8.33333	0	41.6667
ENSG00000022567	SLC45A4	Pancreatic cancer	2	6	1	2				0.2122	11	9.09091	54.5455	18.1818	172.727
ENSG00000022567	SLC45A4	Prostate cancer	0	0	0	12		0.1841			12	0	0	0	0
ENSG00000022567	SLC45A4	Renal cancer	0	0	0	12	1.727e-06				12	0	0	0	0
ENSG00000022567	SLC45A4	Skin cancer	0	1	2	8					11	18.1818	9.09091	0	36.3636
ENSG00000022567	SLC45A4	Stomach cancer	0	2	3	7		0.00879			12	25	16.6667	0	58.3333
ENSG00000022567	SLC45A4	Testis cancer	0	0	2	9				0.1135	11	18.1818	0	0	18.1818
ENSG00000022567	SLC45A4	Thyroid cancer	0	1	2	1				0.01772	4	50	25	0	100
ENSG00000022567	SLC45A4	Urothelial cancer	0	3	1	8		0.02404			12	8.33333	25	0	58.3333
ENSG00000063660	GPC1	Breast cancer	0	1	5	6		0.01217			12	41.6667	8.33333	0	58.3333
ENSG00000063660	GPC1	Carcinoid	0	0	1	3					4	25	0	0	25
ENSG00000063660	GPC1	Cervical cancer	0	2	0	10		0.02531			12	0	16.6667	0	33.3333
ENSG00000063660	GPC1	Colorectal cancer	0	2	4	5			5.783e-05		11	36.3636	18.1818	0	72.7273
ENSG00000063660	GPC1	Endometrial cancer	0	0	3	9			0.0001549		12	25	0	0	25
ENSG00000063660	GPC1	Glioma	0	1	3	6		0.1955			10	30	10	0	50
ENSG00000063660	GPC1	Head and neck cancer	0	2	1	1				0.001832	4	25	50	0	125
ENSG00000063660	GPC1	Liver cancer	0	1	1	10			2.436e-06		12	8.33333	8.33333	0	25
ENSG00000063660	GPC1	Lung cancer	1	0	1	9				0.01001	11	9.09091	0	9.09091	36.3636
ENSG00000063660	GPC1	Lymphoma	0	0	0	12					12	0	0	0	0
ENSG00000063660	GPC1	Melanoma	0	2	2	7				0.2153	11	18.1818	18.1818	0	54.5455
ENSG00000063660	GPC1	Ovarian cancer	0	1	3	8				0.005085	12	25	8.33333	0	41.6667
ENSG00000063660	GPC1	Pancreatic cancer	0	1	2	8				0.2277	11	18.1818	9.09091	0	36.3636
ENSG00000063660	GPC1	Prostate cancer	0	0	1	9		0.4383			10	10	0	0	10
ENSG00000063660	GPC1	Renal cancer	0	0	0	11				0.1913	11	0	0	0	0
ENSG00000063660	GPC1	Skin cancer	0	0	3	7					10	30	0	0	30
ENSG00000063660	GPC1	Stomach cancer	0	0	2	9		0.04399			11	18.1818	0	0	18.1818
ENSG00000063660	GPC1	Testis cancer	0	0	0	12		0.2924			12	0	0	0	0
ENSG00000063660	GPC1	Thyroid cancer	0	3	0	1				0.01955	4	0	75	0	150
ENSG00000063660	GPC1	Urothelial cancer	1	0	1	9				0.02118	11	9.09091	0	9.09091	36.3636
ENSG00000068078	FGFR3	Breast cancer	0	1	0	10		0.1343			11	0	9.09091	0	18.1818
ENSG00000068078	FGFR3	Carcinoid	0	1	0	2					3	0	33.3333	0	66.6667
ENSG00000068078	FGFR3	Cervical cancer	0	2	4	5		0.00529			11	36.3636	18.1818	0	72.7273
ENSG00000068078	FGFR3	Colorectal cancer	0	0	4	6				0.149	10	40	0	0	40
ENSG00000068078	FGFR3	Endometrial cancer	0	1	5	6			0.000377		12	41.6667	8.33333	0	58.3333
ENSG00000068078	FGFR3	Glioma	0	2	3	7				0.05898	12	25	16.6667	0	58.3333
ENSG00000068078	FGFR3	Head and neck cancer	1	1	1	1		0.001242			4	25	25	25	150
ENSG00000068078	FGFR3	Liver cancer	0	3	2	7				0.07219	12	16.6667	25	0	66.6667
ENSG00000068078	FGFR3	Lung cancer	1	1	3	7		0.2542			12	25	8.33333	8.33333	66.6667
ENSG00000068078	FGFR3	Lymphoma	0	0	0	12					12	0	0	0	0
ENSG00000068078	FGFR3	Melanoma	0	0	0	12				0.1987	12	0	0	0	0
ENSG00000068078	FGFR3	Ovarian cancer	0	1	2	8				0.2172	11	18.1818	9.09091	0	36.3636
ENSG00000068078	FGFR3	Pancreatic cancer	0	1	1	10		0.1382			12	8.33333	8.33333	0	25
ENSG00000068078	FGFR3	Prostate cancer	0	0	3	8				0.02876	11	27.2727	0	0	27.2727
ENSG00000068078	FGFR3	Renal cancer	0	0	0	11		0.1305			11	0	0	0	0
ENSG00000068078	FGFR3	Skin cancer	0	6	3	3					12	25	50	0	125
ENSG00000068078	FGFR3	Stomach cancer	0	0	0	11		0.009112			11	0	0	0	0
ENSG00000068078	FGFR3	Testis cancer	3	4	2	3				0.198	12	16.6667	33.3333	25	158.333
ENSG00000068078	FGFR3	Thyroid cancer	0	0	0	4				0.04735	4	0	0	0	0
ENSG00000068078	FGFR3	Urothelial cancer	2	1	3	5		0.1973			11	27.2727	9.09091	18.1818	100
ENSG00000070018	LRP6	Breast cancer	1	3	6	2		0.1799			12	50	25	8.33333	125
ENSG00000070018	LRP6	Carcinoid	0	3	0	0					3	0	100	0	200
ENSG00000070018	LRP6	Cervical cancer	0	4	5	3		0.3723			12	41.6667	33.3333	0	108.333
ENSG00000070018	LRP6	Colorectal cancer	1	6	4	0		0.2758			11	36.3636	54.5455	9.09091	172.727
ENSG00000070018	LRP6	Endometrial cancer	0	4	3	5		0.191			12	25	33.3333	0	91.6667
ENSG00000070018	LRP6	Glioma	0	3	1	7		0.06115			11	9.09091	27.2727	0	63.6364
ENSG00000070018	LRP6	Head and neck cancer	0	1	3	0		0.1068			4	75	25	0	125
ENSG00000070018	LRP6	Liver cancer	0	1	11	0				0.04561	12	91.6667	8.33333	0	108.333
ENSG00000070018	LRP6	Lung cancer	0	6	5	0		0.01371			11	45.4545	54.5455	0	154.545
ENSG00000070018	LRP6	Lymphoma	1	4	3	3					11	27.2727	36.3636	9.09091	127.273
ENSG00000070018	LRP6	Melanoma	1	8	3	0				0.03345	12	25	66.6667	8.33333	183.333
ENSG00000070018	LRP6	Ovarian cancer	0	7	4	0				0.06984	11	36.3636	63.6364	0	163.636
ENSG00000070018	LRP6	Pancreatic cancer	0	2	7	3		0.182			12	58.3333	16.6667	0	91.6667
ENSG00000070018	LRP6	Prostate cancer	0	5	4	3		0.05002			12	33.3333	41.6667	0	116.667
ENSG00000070018	LRP6	Renal cancer	0	0	6	5		0.1554			11	54.5455	0	0	54.5455
ENSG00000070018	LRP6	Skin cancer	1	5	2	4					12	16.6667	41.6667	8.33333	125
ENSG00000070018	LRP6	Stomach cancer	0	4	4	2		0.02439			10	40	40	0	120
ENSG00000070018	LRP6	Testis cancer	0	7	3	2				0.316	12	25	58.3333	0	141.667
ENSG00000070018	LRP6	Thyroid cancer	0	2	2	0				0.01227	4	50	50	0	150
ENSG00000070018	LRP6	Urothelial cancer	0	3	7	1		0.2475			11	63.6364	27.2727	0	118.182
ENSG00000082781	ITGB5	Breast cancer	0	9	2	1		0.2635			12	16.6667	75	0	166.667
ENSG00000082781	ITGB5	Carcinoid	0	0	2	1					3	66.6667	0	0	66.6667
ENSG00000082781	ITGB5	Cervical cancer	0	3	4	3				0.1039	10	40	30	0	100
ENSG00000082781	ITGB5	Colorectal cancer	0	5	5	1				0.3569	11	45.4545	45.4545	0	136.364
ENSG00000082781	ITGB5	Endometrial cancer	1	9	0	1		0.04439			11	0	81.8182	9.09091	190.909
ENSG00000082781	ITGB5	Glioma	3	4	4	0				0.01374	11	36.3636	36.3636	27.2727	190.909
ENSG00000082781	ITGB5	Head and neck cancer	1	2	1	0		0.06067			4	25	50	25	200
ENSG00000082781	ITGB5	Liver cancer	2	4	3	1				0.003489	10	30	40	20	170
ENSG00000082781	ITGB5	Lung cancer	1	3	6	2				0.003163	12	50	25	8.33333	125
ENSG00000082781	ITGB5	Lymphoma	0	2	3	7					12	25	16.6667	0	58.3333
ENSG00000082781	ITGB5	Melanoma	0	7	4	0				0.1679	11	36.3636	63.6364	0	163.636
ENSG00000082781	ITGB5	Ovarian cancer	2	6	1	3				0.01527	12	8.33333	50	16.6667	158.333
ENSG00000082781	ITGB5	Pancreatic cancer	0	4	4	2			0.0001402		10	40	40	0	120
ENSG00000082781	ITGB5	Prostate cancer	2	5	0	0				0.1156	7	0	71.4286	28.5714	228.571
ENSG00000082781	ITGB5	Renal cancer	0	2	5	3				0.002161	10	50	20	0	90
ENSG00000082781	ITGB5	Skin cancer	0	1	2	6					9	22.2222	11.1111	0	44.4444
ENSG00000082781	ITGB5	Stomach cancer	0	4	4	4				0.002493	12	33.3333	33.3333	0	100
ENSG00000082781	ITGB5	Testis cancer	0	7	5	0				0.1122	12	41.6667	58.3333	0	158.333
ENSG00000082781	ITGB5	Thyroid cancer	1	1	2	0				0.1008	4	50	25	25	175
ENSG00000082781	ITGB5	Urothelial cancer	1	5	5	0				0.004383	11	45.4545	45.4545	9.09091	163.636
ENSG00000086570	FAT2	Breast cancer	0	0	0	12		0.00806			12	0	0	0	0
ENSG00000086570	FAT2	Carcinoid	0	0	0	4					4	0	0	0	0
ENSG00000086570	FAT2	Cervical cancer	0	0	0	11		0.06014			11	0	0	0	0
ENSG00000086570	FAT2	Colorectal cancer	0	0	0	12				0.3474	12	0	0	0	0
ENSG00000086570	FAT2	Endometrial cancer	0	0	0	11				0.004796	11	0	0	0	0
ENSG00000086570	FAT2	Glioma	0	0	0	11				0.1328	11	0	0	0	0
ENSG00000086570	FAT2	Head and neck cancer	0	0	0	4		0.4425			4	0	0	0	0
ENSG00000086570	FAT2	Liver cancer	0	0	0	11				0.009783	11	0	0	0	0
ENSG00000086570	FAT2	Lung cancer	0	0	1	7				0.2279	8	12.5	0	0	12.5
ENSG00000086570	FAT2	Lymphoma	0	0	0	12					12	0	0	0	0
ENSG00000086570	FAT2	Melanoma	0	0	1	8				0.08251	9	11.1111	0	0	11.1111
ENSG00000086570	FAT2	Ovarian cancer	0	0	0	12				0.2654	12	0	0	0	0
ENSG00000086570	FAT2	Pancreatic cancer	0	0	0	12				0.02959	12	0	0	0	0
ENSG00000086570	FAT2	Prostate cancer	0	0	0	9		0.1896			9	0	0	0	0
ENSG00000086570	FAT2	Renal cancer	0	0	0	12				1.839e-07	12	0	0	0	0
ENSG00000086570	FAT2	Skin cancer	0	0	1	10					11	9.09091	0	0	9.09091
ENSG00000086570	FAT2	Stomach cancer	0	0	0	12				0.2381	12	0	0	0	0
ENSG00000086570	FAT2	Testis cancer	0	0	0	10				0.1472	10	0	0	0	0
ENSG00000086570	FAT2	Thyroid cancer	0	0	0	3				0.06766	3	0	0	0	0
ENSG00000086570	FAT2	Urothelial cancer	5	1	1	5				0.003643	12	8.33333	8.33333	41.6667	150
ENSG00000090674	MCOLN1	Breast cancer	0	3	6	3				0.05506	12	50	25	0	100
ENSG00000090674	MCOLN1	Carcinoid	0	0	0	3					3	0	0	0	0
ENSG00000090674	MCOLN1	Cervical cancer	0	1	4	7		0.01308			12	33.3333	8.33333	0	50
ENSG00000090674	MCOLN1	Colorectal cancer	0	2	4	6				0.01354	12	33.3333	16.6667	0	66.6667
ENSG00000090674	MCOLN1	Endometrial cancer	1	5	4	2		0.03298			12	33.3333	41.6667	8.33333	141.667
ENSG00000090674	MCOLN1	Glioma	0	0	1	11				0.2665	12	8.33333	0	0	8.33333
ENSG00000090674	MCOLN1	Head and neck cancer	0	0	1	3		0.04073			4	25	0	0	25
ENSG00000090674	MCOLN1	Liver cancer	0	9	2	1				0.00838	12	16.6667	75	0	166.667
ENSG00000090674	MCOLN1	Lung cancer	0	1	3	6		0.1573			10	30	10	0	50
ENSG00000090674	MCOLN1	Lymphoma	0	0	1	11					12	8.33333	0	0	8.33333
ENSG00000090674	MCOLN1	Melanoma	0	4	3	3		0.0179			10	30	40	0	110
ENSG00000090674	MCOLN1	Ovarian cancer	0	6	4	2		0.1466			12	33.3333	50	0	133.333
ENSG00000090674	MCOLN1	Pancreatic cancer	0	3	7	0	5.601e-05				10	70	30	0	130
ENSG00000090674	MCOLN1	Prostate cancer	6	2	2	0				0.1362	10	20	20	60	240
ENSG00000090674	MCOLN1	Renal cancer	0	5	5	2	0.0005666				12	41.6667	41.6667	0	125
ENSG00000090674	MCOLN1	Skin cancer	0	0	1	11					12	8.33333	0	0	8.33333
ENSG00000090674	MCOLN1	Stomach cancer	0	3	7	2		0.2578			12	58.3333	25	0	108.333
ENSG00000090674	MCOLN1	Testis cancer	0	0	2	10		0.1661			12	16.6667	0	0	16.6667
ENSG00000090674	MCOLN1	Thyroid cancer	2	1	0	0		0.1073			3	0	33.3333	66.6667	266.667
ENSG00000090674	MCOLN1	Urothelial cancer	0	0	0	11				0.1833	11	0	0	0	0
ENSG00000099282	TSPAN15	Breast cancer	0	0	6	6		0.2032			12	50	0	0	50
ENSG00000099282	TSPAN15	Carcinoid	0	1	1	2					4	25	25	0	75
ENSG00000099282	TSPAN15	Cervical cancer	0	0	1	10				0.1284	11	9.09091	0	0	9.09091
ENSG00000099282	TSPAN15	Colorectal cancer	0	0	5	5				0.1432	10	50	0	0	50
ENSG00000099282	TSPAN15	Endometrial cancer	0	3	4	4		0.01481			11	36.3636	27.2727	0	90.9091
ENSG00000099282	TSPAN15	Glioma	0	0	0	11		0.009439			11	0	0	0	0
ENSG00000099282	TSPAN15	Head and neck cancer	0	0	1	2				0.006806	3	33.3333	0	0	33.3333
ENSG00000099282	TSPAN15	Liver cancer	0	3	2	6			0.0008		11	18.1818	27.2727	0	72.7273
ENSG00000099282	TSPAN15	Lung cancer	0	0	2	10				0.2225	12	16.6667	0	0	16.6667
ENSG00000099282	TSPAN15	Lymphoma	0	1	0	11					12	0	8.33333	0	16.6667
ENSG00000099282	TSPAN15	Melanoma	0	0	0	12				0.3651	12	0	0	0	0
ENSG00000099282	TSPAN15	Ovarian cancer	0	2	2	8				0.2756	12	16.6667	16.6667	0	50
ENSG00000099282	TSPAN15	Pancreatic cancer	3	6	0	3				0.008222	12	0	50	25	175
ENSG00000099282	TSPAN15	Prostate cancer	0	0	6	5		0.02363			11	54.5455	0	0	54.5455
ENSG00000099282	TSPAN15	Renal cancer	0	0	1	11			0.0001245		12	8.33333	0	0	8.33333
ENSG00000099282	TSPAN15	Skin cancer	0	0	1	8					9	11.1111	0	0	11.1111
ENSG00000099282	TSPAN15	Stomach cancer	0	3	3	3		0.08491			9	33.3333	33.3333	0	100
ENSG00000099282	TSPAN15	Testis cancer	0	1	2	8		0.0466			11	18.1818	9.09091	0	36.3636
ENSG00000099282	TSPAN15	Thyroid cancer	0	1	0	2				0.06341	3	0	33.3333	0	66.6667
ENSG00000099282	TSPAN15	Urothelial cancer	0	1	2	8		0.003778			11	18.1818	9.09091	0	36.3636
ENSG00000101276	SLC52A3	Breast cancer	0	3	7	1		0.04528			11	63.6364	27.2727	0	118.182
ENSG00000101276	SLC52A3	Carcinoid	0	1	1	2					4	25	25	0	75
ENSG00000101276	SLC52A3	Cervical cancer	2	2	2	5				0.1114	11	18.1818	18.1818	18.1818	109.091
ENSG00000101276	SLC52A3	Colorectal cancer	0	8	3	1				0.08598	12	25	66.6667	0	158.333
ENSG00000101276	SLC52A3	Endometrial cancer	0	2	5	3		0.07835			10	50	20	0	90
ENSG00000101276	SLC52A3	Glioma	0	2	3	5		0.1294			10	30	20	0	70
ENSG00000101276	SLC52A3	Head and neck cancer	1	2	1	0				0.009032	4	25	50	25	200
ENSG00000101276	SLC52A3	Liver cancer	0	4	1	5				0.002116	10	10	40	0	90
ENSG00000101276	SLC52A3	Lung cancer	0	2	2	7				0.001433	11	18.1818	18.1818	0	54.5455
ENSG00000101276	SLC52A3	Lymphoma	0	0	0	12					12	0	0	0	0
ENSG00000101276	SLC52A3	Melanoma	0	5	3	3				0.01145	11	27.2727	45.4545	0	118.182
ENSG00000101276	SLC52A3	Ovarian cancer	0	5	3	3				0.04359	11	27.2727	45.4545	0	118.182
ENSG00000101276	SLC52A3	Pancreatic cancer	0	1	4	6				0.004389	11	36.3636	9.09091	0	54.5455
ENSG00000101276	SLC52A3	Prostate cancer	0	2	2	3		0.04822			7	28.5714	28.5714	0	85.7143
ENSG00000101276	SLC52A3	Renal cancer	0	0	0	11				0.002038	11	0	0	0	0
ENSG00000101276	SLC52A3	Skin cancer	0	3	5	3					11	45.4545	27.2727	0	100
ENSG00000101276	SLC52A3	Stomach cancer	0	1	1	9	5.506e-06				11	9.09091	9.09091	0	27.2727
ENSG00000101276	SLC52A3	Testis cancer	0	1	1	8				0.3036	10	10	10	0	30
ENSG00000101276	SLC52A3	Thyroid cancer	0	1	0	1		0.2206			2	0	50	0	100
ENSG00000101276	SLC52A3	Urothelial cancer	0	1	3	5		0.1441			9	33.3333	11.1111	0	55.5556
ENSG00000101384	JAG1	Breast cancer	0	5	7	0		0.223			12	58.3333	41.6667	0	141.667
ENSG00000101384	JAG1	Carcinoid	1	2	1	0					4	25	50	25	200
ENSG00000101384	JAG1	Cervical cancer	0	10	2	0				0.02042	12	16.6667	83.3333	0	183.333
ENSG00000101384	JAG1	Colorectal cancer	0	10	1	1				0.1779	12	8.33333	83.3333	0	175
ENSG00000101384	JAG1	Endometrial cancer	0	5	5	0		0.04148			10	50	50	0	150
ENSG00000101384	JAG1	Glioma	4	2	6	0		0.121			12	50	16.6667	33.3333	183.333
ENSG00000101384	JAG1	Head and neck cancer	0	2	2	0				0.06416	4	50	50	0	150
ENSG00000101384	JAG1	Liver cancer	0	9	2	0				0.04214	11	18.1818	81.8182	0	181.818
ENSG00000101384	JAG1	Lung cancer	0	3	7	1				0.008944	11	63.6364	27.2727	0	118.182
ENSG00000101384	JAG1	Lymphoma	0	3	5	4					12	41.6667	25	0	91.6667
ENSG00000101384	JAG1	Melanoma	1	2	9	0				0.0607	12	75	16.6667	8.33333	133.333
ENSG00000101384	JAG1	Ovarian cancer	0	4	8	0		0.05205			12	66.6667	33.3333	0	133.333
ENSG00000101384	JAG1	Pancreatic cancer	0	10	2	0			4.099e-06		12	16.6667	83.3333	0	183.333
ENSG00000101384	JAG1	Prostate cancer	0	5	6	0		0.05478			11	54.5455	45.4545	0	145.455
ENSG00000101384	JAG1	Renal cancer	0	5	7	0				0.001708	12	58.3333	41.6667	0	141.667
ENSG00000101384	JAG1	Skin cancer	0	9	2	0					11	18.1818	81.8182	0	181.818
ENSG00000101384	JAG1	Stomach cancer	0	11	0	0		0.2222			11	0	100	0	200
ENSG00000101384	JAG1	Testis cancer	0	1	9	0				0.166	10	90	10	0	110
ENSG00000101384	JAG1	Thyroid cancer	0	4	0	0		0.3104			4	0	100	0	200
ENSG00000101384	JAG1	Urothelial cancer	0	8	4	0				0.001406	12	33.3333	66.6667	0	166.667
ENSG00000101850	GPR143	Breast cancer	0	6	6	0				0.04603	12	50	50	0	150
ENSG00000101850	GPR143	Carcinoid	0	0	3	1					4	75	0	0	75
ENSG00000101850	GPR143	Cervical cancer	0	0	4	7	0.000873				11	36.3636	0	0	36.3636
ENSG00000101850	GPR143	Colorectal cancer	0	0	8	3		0.007433			11	72.7273	0	0	72.7273
ENSG00000101850	GPR143	Endometrial cancer	0	0	8	4				0.05412	12	66.6667	0	0	66.6667
ENSG00000101850	GPR143	Glioma	0	0	4	8				0.004615	12	33.3333	0	0	33.3333
ENSG00000101850	GPR143	Head and neck cancer	0	0	3	1		0.01999			4	75	0	0	75
ENSG00000101850	GPR143	Liver cancer	0	2	2	7		0.3053			11	18.1818	18.1818	0	54.5455
ENSG00000101850	GPR143	Lung cancer	0	1	3	8		0.002639			12	25	8.33333	0	41.6667
ENSG00000101850	GPR143	Lymphoma	0	0	1	11					12	8.33333	0	0	8.33333
ENSG00000101850	GPR143	Melanoma	8	0	1	3				0.3784	12	8.33333	0	66.6667	208.333
ENSG00000101850	GPR143	Ovarian cancer	0	0	6	6		0.05889			12	50	0	0	50
ENSG00000101850	GPR143	Pancreatic cancer	0	2	6	4		0.08182			12	50	16.6667	0	83.3333
ENSG00000101850	GPR143	Prostate cancer	0	3	5	2				0.08397	10	50	30	0	110
ENSG00000101850	GPR143	Renal cancer	0	2	3	6	2.447e-05				11	27.2727	18.1818	0	63.6364
ENSG00000101850	GPR143	Skin cancer	3	2	0	6					11	0	18.1818	27.2727	118.182
ENSG00000101850	GPR143	Stomach cancer	0	0	1	10				0.2748	11	9.09091	0	0	9.09091
ENSG00000101850	GPR143	Testis cancer	0	4	4	4		0.2072			12	33.3333	33.3333	0	100
ENSG00000101850	GPR143	Thyroid cancer	0	0	4	0		0.08757			4	100	0	0	100
ENSG00000101850	GPR143	Urothelial cancer	0	1	6	5		0.01588			12	50	8.33333	0	66.6667
ENSG00000102755	FLT1	Breast cancer	0	1	0	7				0.03331	8	0	12.5	0	25
ENSG00000102755	FLT1	Carcinoid	0	0	0	4					4	0	0	0	0
ENSG00000102755	FLT1	Cervical cancer	0	0	0	11				0.003516	11	0	0	0	0
ENSG00000102755	FLT1	Colorectal cancer	0	0	0	10				0.001127	10	0	0	0	0
ENSG00000102755	FLT1	Endometrial cancer	0	0	0	11				0.05019	11	0	0	0	0
ENSG00000102755	FLT1	Glioma	0	0	0	11				0.3645	11	0	0	0	0
ENSG00000102755	FLT1	Head and neck cancer	0	2	2	0		0.05025			4	50	50	0	150
ENSG00000102755	FLT1	Liver cancer	0	0	0	10		0.08251			10	0	0	0	0
ENSG00000102755	FLT1	Lung cancer	0	0	0	12				0.002271	12	0	0	0	0
ENSG00000102755	FLT1	Lymphoma	0	0	0	12					12	0	0	0	0
ENSG00000102755	FLT1	Melanoma	0	1	4	5				0.09912	10	40	10	0	60
ENSG00000102755	FLT1	Ovarian cancer	0	1	1	10		0.06614			12	8.33333	8.33333	0	25
ENSG00000102755	FLT1	Pancreatic cancer	0	0	4	7				0.2332	11	36.3636	0	0	36.3636
ENSG00000102755	FLT1	Prostate cancer	0	0	0	11		0.1575			11	0	0	0	0
ENSG00000102755	FLT1	Renal cancer	0	0	1	10			0.0002195		11	9.09091	0	0	9.09091
ENSG00000102755	FLT1	Skin cancer	0	0	0	10					10	0	0	0	0
ENSG00000102755	FLT1	Stomach cancer	0	1	0	9				0.04203	10	0	10	0	20
ENSG00000102755	FLT1	Testis cancer	0	0	0	12				0.05998	12	0	0	0	0
ENSG00000102755	FLT1	Thyroid cancer	0	0	0	4				0.157	4	0	0	0	0
ENSG00000102755	FLT1	Urothelial cancer	0	3	2	7				0.06323	12	16.6667	25	0	66.6667
ENSG00000102854	MSLN	Breast cancer	1	1	0	10				0.173	12	0	8.33333	8.33333	41.6667
ENSG00000102854	MSLN	Carcinoid	0	0	0	4					4	0	0	0	0
ENSG00000102854	MSLN	Cervical cancer	0	3	4	5		0.1768			12	33.3333	25	0	83.3333
ENSG00000102854	MSLN	Colorectal cancer	1	2	0	8				0.02061	11	0	18.1818	9.09091	63.6364
ENSG00000102854	MSLN	Endometrial cancer	1	2	2	7				0.1329	12	16.6667	16.6667	8.33333	75
ENSG00000102854	MSLN	Glioma	0	0	0	12				0.03427	12	0	0	0	0
ENSG00000102854	MSLN	Head and neck cancer	0	0	2	2		0.0395			4	50	0	0	50
ENSG00000102854	MSLN	Liver cancer	0	3	0	7		0.2462			10	0	30	0	60
ENSG00000102854	MSLN	Lung cancer	0	4	0	8				0.09474	12	0	33.3333	0	66.6667
ENSG00000102854	MSLN	Lymphoma	0	0	0	12					12	0	0	0	0
ENSG00000102854	MSLN	Melanoma	0	0	0	11				0.08568	11	0	0	0	0
ENSG00000102854	MSLN	Ovarian cancer	3	6	1	2				0.04687	12	8.33333	50	25	183.333
ENSG00000102854	MSLN	Pancreatic cancer	4	5	1	2			0.0006661		12	8.33333	41.6667	33.3333	191.667
ENSG00000102854	MSLN	Prostate cancer	0	0	0	11		0.2634			11	0	0	0	0
ENSG00000102854	MSLN	Renal cancer	1	1	0	9	0.0005905				11	0	9.09091	9.09091	45.4545
ENSG00000102854	MSLN	Skin cancer	0	0	1	11					12	8.33333	0	0	8.33333
ENSG00000102854	MSLN	Stomach cancer	1	4	1	6		0.02005			12	8.33333	33.3333	8.33333	100
ENSG00000102854	MSLN	Testis cancer	0	1	0	11		0.1597			12	0	8.33333	0	16.6667
ENSG00000102854	MSLN	Thyroid cancer	0	0	0	4		0.02145			4	0	0	0	0
ENSG00000102854	MSLN	Urothelial cancer	0	0	1	11				0.03351	12	8.33333	0	0	8.33333
ENSG00000103855	CD276	Breast cancer	1	7	4	0				0.105	12	33.3333	58.3333	8.33333	175
ENSG00000103855	CD276	Carcinoid	0	0	2	2					4	50	0	0	50
ENSG00000103855	CD276	Cervical cancer	0	7	4	1				0.004737	12	33.3333	58.3333	0	150
ENSG00000103855	CD276	Colorectal cancer	0	4	6	2				0.004572	12	50	33.3333	0	116.667
ENSG00000103855	CD276	Endometrial cancer	4	5	1	0		0.09623			10	10	50	40	230
ENSG00000103855	CD276	Glioma	4	2	6	0				0.01255	12	50	16.6667	33.3333	183.333
ENSG00000103855	CD276	Head and neck cancer	1	3	0	0				0.005498	4	0	75	25	225
ENSG00000103855	CD276	Liver cancer	0	6	4	2			0.000981		12	33.3333	50	0	133.333
ENSG00000103855	CD276	Lung cancer	2	6	4	0				0.002573	12	33.3333	50	16.6667	183.333
ENSG00000103855	CD276	Lymphoma	0	0	3	9					12	25	0	0	25
ENSG00000103855	CD276	Melanoma	2	9	1	0		0.1889			12	8.33333	75	16.6667	208.333
ENSG00000103855	CD276	Ovarian cancer	2	3	7	0				0.03745	12	58.3333	25	16.6667	158.333
ENSG00000103855	CD276	Pancreatic cancer	2	4	6	0				0.01539	12	50	33.3333	16.6667	166.667
ENSG00000103855	CD276	Prostate cancer	3	9	0	0		0.03286			12	0	75	25	225
ENSG00000103855	CD276	Renal cancer	0	0	6	6			6.306e-05		12	50	0	0	50
ENSG00000103855	CD276	Skin cancer	7	4	1	0					12	8.33333	33.3333	58.3333	250
ENSG00000103855	CD276	Stomach cancer	1	4	5	0				0.1171	10	50	40	10	160
ENSG00000103855	CD276	Testis cancer	0	2	6	2				0.09221	10	60	20	0	100
ENSG00000103855	CD276	Thyroid cancer	0	1	3	0		0.1207			4	75	25	0	125
ENSG00000103855	CD276	Urothelial cancer	1	8	3	0				0.00134	12	25	66.6667	8.33333	183.333
ENSG00000106278	PTPRZ1	Breast cancer	0	0	0	11		0.0008486			11	0	0	0	0
ENSG00000106278	PTPRZ1	Carcinoid	0	1	1	2					4	25	25	0	75
ENSG00000106278	PTPRZ1	Cervical cancer	0	1	0	10		0.003962			11	0	9.09091	0	18.1818
ENSG00000106278	PTPRZ1	Colorectal cancer	0	0	0	11				0.04114	11	0	0	0	0
ENSG00000106278	PTPRZ1	Endometrial cancer	0	0	0	12				0.1372	12	0	0	0	0
ENSG00000106278	PTPRZ1	Glioma	4	3	2	2				0.09182	11	18.1818	27.2727	36.3636	181.818
ENSG00000106278	PTPRZ1	Head and neck cancer	0	0	0	4		0.02406			4	0	0	0	0
ENSG00000106278	PTPRZ1	Liver cancer	0	0	0	12				0.008298	12	0	0	0	0
ENSG00000106278	PTPRZ1	Lung cancer	0	1	1	10		0.03783			12	8.33333	8.33333	0	25
ENSG00000106278	PTPRZ1	Lymphoma	0	0	0	11					11	0	0	0	0
ENSG00000106278	PTPRZ1	Melanoma	0	0	1	11		0.1566			12	8.33333	0	0	8.33333
ENSG00000106278	PTPRZ1	Ovarian cancer	0	0	0	12				0.2533	12	0	0	0	0
ENSG00000106278	PTPRZ1	Pancreatic cancer	0	0	0	12		0.0009166			12	0	0	0	0
ENSG00000106278	PTPRZ1	Prostate cancer	0	0	0	11		0.1828			11	0	0	0	0
ENSG00000106278	PTPRZ1	Renal cancer	0	0	0	12				8.716e-06	12	0	0	0	0
ENSG00000106278	PTPRZ1	Skin cancer	0	0	0	12					12	0	0	0	0
ENSG00000106278	PTPRZ1	Stomach cancer	0	0	0	12		0.2002			12	0	0	0	0
ENSG00000106278	PTPRZ1	Testis cancer	1	0	0	11				0.2161	12	0	0	8.33333	25
ENSG00000106278	PTPRZ1	Thyroid cancer	0	0	0	3				0.08766	3	0	0	0	0
ENSG00000106278	PTPRZ1	Urothelial cancer	0	0	0	12			0.0009357		12	0	0	0	0
ENSG00000109667	SLC2A9	Breast cancer	0	4	3	3		0.3213			10	30	40	0	110
ENSG00000109667	SLC2A9	Carcinoid	0	1	0	3					4	0	25	0	50
ENSG00000109667	SLC2A9	Cervical cancer	0	2	2	8				0.008993	12	16.6667	16.6667	0	50
ENSG00000109667	SLC2A9	Colorectal cancer	1	9	2	0		0.01251			12	16.6667	75	8.33333	191.667
ENSG00000109667	SLC2A9	Endometrial cancer	0	1	7	4				0.2006	12	58.3333	8.33333	0	75
ENSG00000109667	SLC2A9	Glioma	0	0	1	11				0.02142	12	8.33333	0	0	8.33333
ENSG00000109667	SLC2A9	Head and neck cancer	0	1	1	2				0.02558	4	25	25	0	75
ENSG00000109667	SLC2A9	Liver cancer	0	4	6	2		0.08943			12	50	33.3333	0	116.667
ENSG00000109667	SLC2A9	Lung cancer	0	3	2	7		0.06937			12	16.6667	25	0	66.6667
ENSG00000109667	SLC2A9	Lymphoma	0	0	1	11					12	8.33333	0	0	8.33333
ENSG00000109667	SLC2A9	Melanoma	0	4	4	4				0.02855	12	33.3333	33.3333	0	100
ENSG00000109667	SLC2A9	Ovarian cancer	0	2	7	3				0.01277	12	58.3333	16.6667	0	91.6667
ENSG00000109667	SLC2A9	Pancreatic cancer	0	6	4	2				0.3164	12	33.3333	50	0	133.333
ENSG00000109667	SLC2A9	Prostate cancer	0	4	4	2		0.2231			10	40	40	0	120
ENSG00000109667	SLC2A9	Renal cancer	0	5	2	5	1.316e-11				12	16.6667	41.6667	0	100
ENSG00000109667	SLC2A9	Skin cancer	0	0	3	9					12	25	0	0	25
ENSG00000109667	SLC2A9	Stomach cancer	1	7	2	0				0.1013	10	20	70	10	190
ENSG00000109667	SLC2A9	Testis cancer	0	7	1	2				0.03875	10	10	70	0	150
ENSG00000109667	SLC2A9	Thyroid cancer	0	3	0	1				0.003167	4	0	75	0	150
ENSG00000109667	SLC2A9	Urothelial cancer	0	5	4	2				0.12	11	36.3636	45.4545	0	127.273
ENSG00000111319	SCNN1A	Breast cancer	1	6	5	0		0.1675			12	41.6667	50	8.33333	166.667
ENSG00000111319	SCNN1A	Carcinoid	1	0	1	1					3	33.3333	0	33.3333	133.333
ENSG00000111319	SCNN1A	Cervical cancer	0	6	3	3		0.0416			12	25	50	0	125
ENSG00000111319	SCNN1A	Colorectal cancer	0	11	1	0				0.1624	12	8.33333	91.6667	0	191.667
ENSG00000111319	SCNN1A	Endometrial cancer	0	8	3	1		0.2193			12	25	66.6667	0	158.333
ENSG00000111319	SCNN1A	Glioma	0	3	5	4				0.05163	12	41.6667	25	0	91.6667
ENSG00000111319	SCNN1A	Head and neck cancer	0	3	1	0		0.006775			4	25	75	0	175
ENSG00000111319	SCNN1A	Liver cancer	0	6	2	4		0.03093			12	16.6667	50	0	116.667
ENSG00000111319	SCNN1A	Lung cancer	1	3	2	5		0.0262			11	18.1818	27.2727	9.09091	100
ENSG00000111319	SCNN1A	Lymphoma	0	2	2	8					12	16.6667	16.6667	0	50
ENSG00000111319	SCNN1A	Melanoma	0	9	2	1				0.05129	12	16.6667	75	0	166.667
ENSG00000111319	SCNN1A	Ovarian cancer	1	6	2	2			0.0008857		11	18.1818	54.5455	9.09091	154.545
ENSG00000111319	SCNN1A	Pancreatic cancer	0	3	4	4			0.0002297		11	36.3636	27.2727	0	90.9091
ENSG00000111319	SCNN1A	Prostate cancer	0	8	2	2		0.05563			12	16.6667	66.6667	0	150
ENSG00000111319	SCNN1A	Renal cancer	0	1	0	11	9.206e-08				12	0	8.33333	0	16.6667
ENSG00000111319	SCNN1A	Skin cancer	0	3	3	6					12	25	25	0	75
ENSG00000111319	SCNN1A	Stomach cancer	0	6	1	4				0.2375	11	9.09091	54.5455	0	118.182
ENSG00000111319	SCNN1A	Testis cancer	0	1	3	6				0.0393	10	30	10	0	50
ENSG00000111319	SCNN1A	Thyroid cancer	0	4	0	0				0.1161	4	0	100	0	200
ENSG00000111319	SCNN1A	Urothelial cancer	0	1	1	9				0.01008	11	9.09091	9.09091	0	27.2727
ENSG00000111801	BTN3A3	Breast cancer	0	12	0	0		0.01175			12	0	100	0	200
ENSG00000111801	BTN3A3	Carcinoid	0	3	1	0					4	25	75	0	175
ENSG00000111801	BTN3A3	Cervical cancer	3	7	2	0		0.006538			12	16.6667	58.3333	25	208.333
ENSG00000111801	BTN3A3	Colorectal cancer	1	11	0	0		0.1536			12	0	91.6667	8.33333	208.333
ENSG00000111801	BTN3A3	Endometrial cancer	3	6	2	0		0.01185			11	18.1818	54.5455	27.2727	209.091
ENSG00000111801	BTN3A3	Glioma	4	8	0	0		0.023			12	0	66.6667	33.3333	233.333
ENSG00000111801	BTN3A3	Head and neck cancer	0	2	2	0		0.08599			4	50	50	0	150
ENSG00000111801	BTN3A3	Liver cancer	1	3	5	1		0.005134			10	50	30	10	140
ENSG00000111801	BTN3A3	Lung cancer	1	1	8	2		0.08076			12	66.6667	8.33333	8.33333	108.333
ENSG00000111801	BTN3A3	Lymphoma	0	5	5	2					12	41.6667	41.6667	0	125
ENSG00000111801	BTN3A3	Melanoma	7	4	1	0		0.07881			12	8.33333	33.3333	58.3333	250
ENSG00000111801	BTN3A3	Ovarian cancer	0	9	1	0	0.0001798				10	10	90	0	190
ENSG00000111801	BTN3A3	Pancreatic cancer	1	4	4	1				0.04454	10	40	40	10	150
ENSG00000111801	BTN3A3	Prostate cancer	2	8	0	0		0.113			10	0	80	20	220
ENSG00000111801	BTN3A3	Renal cancer	1	5	6	0			2.422e-05		12	50	41.6667	8.33333	158.333
ENSG00000111801	BTN3A3	Skin cancer	1	8	3	0					12	25	66.6667	8.33333	183.333
ENSG00000111801	BTN3A3	Stomach cancer	1	5	5	0				0.03493	11	45.4545	45.4545	9.09091	163.636
ENSG00000111801	BTN3A3	Testis cancer	0	1	3	8				0.02138	12	25	8.33333	0	41.6667
ENSG00000111801	BTN3A3	Thyroid cancer	0	4	0	0		0.05262			4	0	100	0	200
ENSG00000111801	BTN3A3	Urothelial cancer	4	5	2	0		0.00454			11	18.1818	45.4545	36.3636	218.182
ENSG00000112697	TMEM30A	Breast cancer	0	1	6	5				0.1998	12	50	8.33333	0	66.6667
ENSG00000112697	TMEM30A	Carcinoid	0	0	3	1					4	75	0	0	75
ENSG00000112697	TMEM30A	Cervical cancer	0	1	3	7				0.02004	11	27.2727	9.09091	0	45.4545
ENSG00000112697	TMEM30A	Colorectal cancer	1	4	3	3		0.2523			11	27.2727	36.3636	9.09091	127.273
ENSG00000112697	TMEM30A	Endometrial cancer	0	1	3	8		0.01275			12	25	8.33333	0	41.6667
ENSG00000112697	TMEM30A	Glioma	0	5	6	1				0.3484	12	50	41.6667	0	133.333
ENSG00000112697	TMEM30A	Head and neck cancer	0	0	1	2		0.01023			3	33.3333	0	0	33.3333
ENSG00000112697	TMEM30A	Liver cancer	0	3	5	3				0.1113	11	45.4545	27.2727	0	100
ENSG00000112697	TMEM30A	Lung cancer	0	0	0	9		0.1096			9	0	0	0	0
ENSG00000112697	TMEM30A	Lymphoma	0	0	2	10					12	16.6667	0	0	16.6667
ENSG00000112697	TMEM30A	Melanoma	7	4	0	0				0.2021	11	0	36.3636	63.6364	263.636
ENSG00000112697	TMEM30A	Ovarian cancer	0	2	6	4		0.1057			12	50	16.6667	0	83.3333
ENSG00000112697	TMEM30A	Pancreatic cancer	0	0	6	5				0.2148	11	54.5455	0	0	54.5455
ENSG00000112697	TMEM30A	Prostate cancer	0	10	0	0				0.04801	10	0	100	0	200
ENSG00000112697	TMEM30A	Renal cancer	0	2	3	6		0.1877			11	27.2727	18.1818	0	63.6364
ENSG00000112697	TMEM30A	Skin cancer	0	0	1	11					12	8.33333	0	0	8.33333
ENSG00000112697	TMEM30A	Stomach cancer	0	1	5	6				0.05062	12	41.6667	8.33333	0	58.3333
ENSG00000112697	TMEM30A	Testis cancer	0	0	9	2				0.07122	11	81.8182	0	0	81.8182
ENSG00000112697	TMEM30A	Thyroid cancer	0	1	2	1				0.08964	4	50	25	0	100
ENSG00000112697	TMEM30A	Urothelial cancer	0	1	4	6		0.1004			11	36.3636	9.09091	0	54.5455
ENSG00000112796	ENPP5	Breast cancer	1	10	1	0				0.1124	12	8.33333	83.3333	8.33333	200
ENSG00000112796	ENPP5	Carcinoid	0	4	0	0					4	0	100	0	200
ENSG00000112796	ENPP5	Cervical cancer	0	4	5	3				0.05185	12	41.6667	33.3333	0	108.333
ENSG00000112796	ENPP5	Colorectal cancer	0	10	2	0				0.1984	12	16.6667	83.3333	0	183.333
ENSG00000112796	ENPP5	Endometrial cancer	0	7	5	0		0.1316			12	41.6667	58.3333	0	158.333
ENSG00000112796	ENPP5	Glioma	0	1	3	6				0.07613	10	30	10	0	50
ENSG00000112796	ENPP5	Head and neck cancer	1	2	0	1				0.1633	4	0	50	25	175
ENSG00000112796	ENPP5	Liver cancer	0	3	2	7				0.05006	12	16.6667	25	0	66.6667
ENSG00000112796	ENPP5	Lung cancer	0	5	3	3	0.000457				11	27.2727	45.4545	0	118.182
ENSG00000112796	ENPP5	Lymphoma	0	0	5	6					11	45.4545	0	0	45.4545
ENSG00000112796	ENPP5	Melanoma	0	9	0	1		0.196			10	0	90	0	180
ENSG00000112796	ENPP5	Ovarian cancer	0	2	4	6		0.09888			12	33.3333	16.6667	0	66.6667
ENSG00000112796	ENPP5	Pancreatic cancer	0	2	6	2	0.0004043				10	60	20	0	100
ENSG00000112796	ENPP5	Prostate cancer	0	12	0	0		0.07003			12	0	100	0	200
ENSG00000112796	ENPP5	Renal cancer	0	9	2	1	4.436e-13				12	16.6667	75	0	166.667
ENSG00000112796	ENPP5	Skin cancer	0	0	3	9					12	25	0	0	25
ENSG00000112796	ENPP5	Stomach cancer	0	2	5	4		0.04396			11	45.4545	18.1818	0	81.8182
ENSG00000112796	ENPP5	Testis cancer	3	8	0	0		0.0278			11	0	72.7273	27.2727	227.273
ENSG00000112796	ENPP5	Thyroid cancer	0	4	0	0				0.1608	4	0	100	0	200
ENSG00000112796	ENPP5	Urothelial cancer	0	7	3	1		0.1605			11	27.2727	63.6364	0	154.545
ENSG00000112818	MEP1A	Breast cancer	0	4	6	1		0.1826			11	54.5455	36.3636	0	127.273
ENSG00000112818	MEP1A	Carcinoid	0	1	2	1					4	50	25	0	100
ENSG00000112818	MEP1A	Cervical cancer	0	6	5	1		0.0002806			12	41.6667	50	0	141.667
ENSG00000112818	MEP1A	Colorectal cancer	3	6	3	0		0.203			12	25	50	25	200
ENSG00000112818	MEP1A	Endometrial cancer	0	1	8	3		0.08529			12	66.6667	8.33333	0	83.3333
ENSG00000112818	MEP1A	Glioma	0	1	9	2		0.08733			12	75	8.33333	0	91.6667
ENSG00000112818	MEP1A	Head and neck cancer	0	2	1	1		0.1126			4	25	50	0	125
ENSG00000112818	MEP1A	Liver cancer	0	2	9	0				0.02433	11	81.8182	18.1818	0	118.182
ENSG00000112818	MEP1A	Lung cancer	0	9	3	0		0.0005272			12	25	75	0	175
ENSG00000112818	MEP1A	Lymphoma	0	5	5	2					12	41.6667	41.6667	0	125
ENSG00000112818	MEP1A	Melanoma	0	6	4	1		0.2046			11	36.3636	54.5455	0	145.455
ENSG00000112818	MEP1A	Ovarian cancer	0	8	4	0		0.02352			12	33.3333	66.6667	0	166.667
ENSG00000112818	MEP1A	Pancreatic cancer	1	7	3	0				0.1419	11	27.2727	63.6364	9.09091	181.818
ENSG00000112818	MEP1A	Prostate cancer	0	1	9	2		0.2115			12	75	8.33333	0	91.6667
ENSG00000112818	MEP1A	Renal cancer	0	4	7	1		0.001111			12	58.3333	33.3333	0	125
ENSG00000112818	MEP1A	Skin cancer	0	3	5	4					12	41.6667	25	0	91.6667
ENSG00000112818	MEP1A	Stomach cancer	0	4	6	0		0.1454			10	60	40	0	140
ENSG00000112818	MEP1A	Testis cancer	0	3	7	1				0.01912	11	63.6364	27.2727	0	118.182
ENSG00000112818	MEP1A	Thyroid cancer	0	0	4	0		0.004697			4	100	0	0	100
ENSG00000112818	MEP1A	Urothelial cancer	0	1	9	2		0.1678			12	75	8.33333	0	91.6667
ENSG00000113721	PDGFRB	Breast cancer	1	1	1	9				0.04747	12	8.33333	8.33333	8.33333	50
ENSG00000113721	PDGFRB	Carcinoid	0	0	0	4					4	0	0	0	0
ENSG00000113721	PDGFRB	Cervical cancer	0	0	3	6				0.2478	9	33.3333	0	0	33.3333
ENSG00000113721	PDGFRB	Colorectal cancer	0	2	1	8				0.05211	11	9.09091	18.1818	0	45.4545
ENSG00000113721	PDGFRB	Endometrial cancer	1	1	7	2		0.03603			11	63.6364	9.09091	9.09091	109.091
ENSG00000113721	PDGFRB	Glioma	3	4	2	2				0.3267	11	18.1818	36.3636	27.2727	172.727
ENSG00000113721	PDGFRB	Head and neck cancer	0	0	1	3		0.05611			4	25	0	0	25
ENSG00000113721	PDGFRB	Liver cancer	0	0	1	9				0.1022	10	10	0	0	10
ENSG00000113721	PDGFRB	Lung cancer	0	0	2	10				0.03357	12	16.6667	0	0	16.6667
ENSG00000113721	PDGFRB	Lymphoma	0	0	0	12					12	0	0	0	0
ENSG00000113721	PDGFRB	Melanoma	1	0	3	8				0.02123	12	25	0	8.33333	50
ENSG00000113721	PDGFRB	Ovarian cancer	0	3	3	5				0.002574	11	27.2727	27.2727	0	81.8182
ENSG00000113721	PDGFRB	Pancreatic cancer	0	0	0	11				0.06716	11	0	0	0	0
ENSG00000113721	PDGFRB	Prostate cancer	0	0	0	9		0.125			9	0	0	0	0
ENSG00000113721	PDGFRB	Renal cancer	0	0	0	12			5.873e-08		12	0	0	0	0
ENSG00000113721	PDGFRB	Skin cancer	0	0	0	10					10	0	0	0	0
ENSG00000113721	PDGFRB	Stomach cancer	0	0	3	8				0.003125	11	27.2727	0	0	27.2727
ENSG00000113721	PDGFRB	Testis cancer	0	4	1	7				0.01248	12	8.33333	33.3333	0	75
ENSG00000113721	PDGFRB	Thyroid cancer	0	0	1	2				0.05475	3	33.3333	0	0	33.3333
ENSG00000113721	PDGFRB	Urothelial cancer	0	0	2	10			0.0008111		12	16.6667	0	0	16.6667
ENSG00000114013	CD86	Breast cancer	0	7	2	3		0.1814			12	16.6667	58.3333	0	133.333
ENSG00000114013	CD86	Carcinoid	0	2	0	1					3	0	66.6667	0	133.333
ENSG00000114013	CD86	Cervical cancer	0	0	2	9		0.003776			11	18.1818	0	0	18.1818
ENSG00000114013	CD86	Colorectal cancer	0	10	0	0				0.03041	10	0	100	0	200
ENSG00000114013	CD86	Endometrial cancer	0	4	5	3		0.03517			12	41.6667	33.3333	0	108.333
ENSG00000114013	CD86	Glioma	0	1	6	4		0.1365			11	54.5455	9.09091	0	72.7273
ENSG00000114013	CD86	Head and neck cancer	0	0	3	1		0.279			4	75	0	0	75
ENSG00000114013	CD86	Liver cancer	1	2	3	4				0.1148	10	30	20	10	100
ENSG00000114013	CD86	Lung cancer	0	3	6	2		0.08559			11	54.5455	27.2727	0	109.091
ENSG00000114013	CD86	Lymphoma	5	3	2	2					12	16.6667	25	41.6667	191.667
ENSG00000114013	CD86	Melanoma	0	1	4	6		0.007723			11	36.3636	9.09091	0	54.5455
ENSG00000114013	CD86	Ovarian cancer	1	0	3	7		0.1209			11	27.2727	0	9.09091	54.5455
ENSG00000114013	CD86	Pancreatic cancer	0	2	4	6				0.1277	12	33.3333	16.6667	0	66.6667
ENSG00000114013	CD86	Prostate cancer	0	1	4	7		0.1976			12	33.3333	8.33333	0	50
ENSG00000114013	CD86	Renal cancer	0	1	3	8			9.832e-05		12	25	8.33333	0	41.6667
ENSG00000114013	CD86	Skin cancer	0	0	4	8					12	33.3333	0	0	33.3333
ENSG00000114013	CD86	Stomach cancer	4	2	5	1				0.0972	12	41.6667	16.6667	33.3333	175
ENSG00000114013	CD86	Testis cancer	2	4	5	1				0.01701	12	41.6667	33.3333	16.6667	158.333
ENSG00000114013	CD86	Thyroid cancer	0	2	2	0		0.09777			4	50	50	0	150
ENSG00000114013	CD86	Urothelial cancer	0	4	4	4				0.08672	12	33.3333	33.3333	0	100
ENSG00000114638	UPK1B	Breast cancer	0	0	4	8				0.01203	12	33.3333	0	0	33.3333
ENSG00000114638	UPK1B	Carcinoid	0	0	1	3					4	25	0	0	25
ENSG00000114638	UPK1B	Cervical cancer	0	0	2	10		0.07177			12	16.6667	0	0	16.6667
ENSG00000114638	UPK1B	Colorectal cancer	0	0	8	4					12	66.6667	0	0	66.6667
ENSG00000114638	UPK1B	Endometrial cancer	2	4	4	2	3.867e-05				12	33.3333	33.3333	16.6667	150
ENSG00000114638	UPK1B	Glioma	0	0	1	10				0.2223	11	9.09091	0	0	9.09091
ENSG00000114638	UPK1B	Head and neck cancer	0	1	1	1				0.1394	3	33.3333	33.3333	0	100
ENSG00000114638	UPK1B	Liver cancer	0	0	1	11					12	8.33333	0	0	8.33333
ENSG00000114638	UPK1B	Lung cancer	0	0	3	9				0.008775	12	25	0	0	25
ENSG00000114638	UPK1B	Lymphoma	0	0	0	11					11	0	0	0	0
ENSG00000114638	UPK1B	Melanoma	0	0	0	12		0.3665			12	0	0	0	0
ENSG00000114638	UPK1B	Ovarian cancer	0	1	4	7				0.2708	12	33.3333	8.33333	0	50
ENSG00000114638	UPK1B	Pancreatic cancer	0	4	4	3				0.03258	11	36.3636	36.3636	0	109.091
ENSG00000114638	UPK1B	Prostate cancer	0	0	2	10				0.2026	12	16.6667	0	0	16.6667
ENSG00000114638	UPK1B	Renal cancer	0	1	8	2		0.01924			11	72.7273	9.09091	0	90.9091
ENSG00000114638	UPK1B	Skin cancer	0	0	0	12					12	0	0	0	0
ENSG00000114638	UPK1B	Stomach cancer	0	0	2	9			0.0007764		11	18.1818	0	0	18.1818
ENSG00000114638	UPK1B	Testis cancer	0	0	2	7				0.1685	9	22.2222	0	0	22.2222
ENSG00000114638	UPK1B	Thyroid cancer	0	1	1	1				0.06763	3	33.3333	33.3333	0	100
ENSG00000114638	UPK1B	Urothelial cancer	5	1	3	2				0.0295	11	27.2727	9.09091	45.4545	181.818
ENSG00000114646	CSPG5	Breast cancer	0	1	2	7		0.268			10	20	10	0	40
ENSG00000114646	CSPG5	Carcinoid	0	0	1	3					4	25	0	0	25
ENSG00000114646	CSPG5	Cervical cancer	0	0	0	10		0.2109			10	0	0	0	0
ENSG00000114646	CSPG5	Colorectal cancer	0	1	3	5				0.08872	9	33.3333	11.1111	0	55.5556
ENSG00000114646	CSPG5	Endometrial cancer	0	1	5	3				0.03118	9	55.5556	11.1111	0	77.7778
ENSG00000114646	CSPG5	Glioma	0	0	3	8		0.2876			11	27.2727	0	0	27.2727
ENSG00000114646	CSPG5	Head and neck cancer	0	0	1	2		0.07664			3	33.3333	0	0	33.3333
ENSG00000114646	CSPG5	Liver cancer	0	0	8	3				0.0005047	11	72.7273	0	0	72.7273
ENSG00000114646	CSPG5	Lung cancer	0	0	2	8				0.1403	10	20	0	0	20
ENSG00000114646	CSPG5	Lymphoma	0	0	0	11					11	0	0	0	0
ENSG00000114646	CSPG5	Melanoma	0	4	5	2				0.382	11	45.4545	36.3636	0	118.182
ENSG00000114646	CSPG5	Ovarian cancer	0	0	4	6	0.000214				10	40	0	0	40
ENSG00000114646	CSPG5	Pancreatic cancer	0	2	1	7		0.1174			10	10	20	0	50
ENSG00000114646	CSPG5	Prostate cancer	0	1	8	1				0.1128	10	80	10	0	100
ENSG00000114646	CSPG5	Renal cancer	0	3	3	5				0.000341	11	27.2727	27.2727	0	81.8182
ENSG00000114646	CSPG5	Skin cancer	0	0	0	9					9	0	0	0	0
ENSG00000114646	CSPG5	Stomach cancer	0	2	0	10				0.08075	12	0	16.6667	0	33.3333
ENSG00000114646	CSPG5	Testis cancer	0	8	3	0		0.1013			11	27.2727	72.7273	0	172.727
ENSG00000114646	CSPG5	Thyroid cancer	0	1	1	2		0.1434			4	25	25	0	75
ENSG00000114646	CSPG5	Urothelial cancer	0	1	4	7				0.2096	12	33.3333	8.33333	0	50
ENSG00000116106	EPHA4	Breast cancer	0	1	0	11		0.1278			12	0	8.33333	0	16.6667
ENSG00000116106	EPHA4	Carcinoid	0	1	0	3					4	0	25	0	50
ENSG00000116106	EPHA4	Cervical cancer	0	0	1	11		0.05872			12	8.33333	0	0	8.33333
ENSG00000116106	EPHA4	Colorectal cancer	0	0	0	11		0.2283			11	0	0	0	0
ENSG00000116106	EPHA4	Endometrial cancer	0	2	1	8				0.02464	11	9.09091	18.1818	0	45.4545
ENSG00000116106	EPHA4	Glioma	0	0	1	10		0.05994			11	9.09091	0	0	9.09091
ENSG00000116106	EPHA4	Head and neck cancer	0	0	0	4		0.1326			4	0	0	0	0
ENSG00000116106	EPHA4	Liver cancer	0	0	1	10		0.0007049			11	9.09091	0	0	9.09091
ENSG00000116106	EPHA4	Lung cancer	0	0	1	9		0.01802			10	10	0	0	10
ENSG00000116106	EPHA4	Lymphoma	0	0	0	12					12	0	0	0	0
ENSG00000116106	EPHA4	Melanoma	0	0	0	11				0.2404	11	0	0	0	0
ENSG00000116106	EPHA4	Ovarian cancer	0	0	1	11			0.0009559		12	8.33333	0	0	8.33333
ENSG00000116106	EPHA4	Pancreatic cancer	0	1	2	8				0.1119	11	18.1818	9.09091	0	36.3636
ENSG00000116106	EPHA4	Prostate cancer	0	0	0	12		0.02851			12	0	0	0	0
ENSG00000116106	EPHA4	Renal cancer	0	0	0	11	0.0005666				11	0	0	0	0
ENSG00000116106	EPHA4	Skin cancer	0	2	1	8					11	9.09091	18.1818	0	45.4545
ENSG00000116106	EPHA4	Stomach cancer	0	1	0	10				0.03119	11	0	9.09091	0	18.1818
ENSG00000116106	EPHA4	Testis cancer	0	1	4	7				0.1957	12	33.3333	8.33333	0	50
ENSG00000116106	EPHA4	Thyroid cancer	4	0	0	0		0.2361			4	0	0	100	300
ENSG00000116106	EPHA4	Urothelial cancer	0	5	2	4				0.08658	11	18.1818	45.4545	0	109.091
ENSG00000124067	SLC12A4	Breast cancer	0	7	2	1		0.05069			10	20	70	0	160
ENSG00000124067	SLC12A4	Carcinoid	0	3	1	0					4	25	75	0	175
ENSG00000124067	SLC12A4	Cervical cancer	0	6	3	3				0.06177	12	25	50	0	125
ENSG00000124067	SLC12A4	Colorectal cancer	0	7	3	1				0.1248	11	27.2727	63.6364	0	154.545
ENSG00000124067	SLC12A4	Endometrial cancer	1	9	2	0		0.02677			12	16.6667	75	8.33333	191.667
ENSG00000124067	SLC12A4	Glioma	0	3	7	1				0.09284	11	63.6364	27.2727	0	118.182
ENSG00000124067	SLC12A4	Head and neck cancer	0	2	2	0				0.01475	4	50	50	0	150
ENSG00000124067	SLC12A4	Liver cancer	1	8	3	0				0.04281	12	25	66.6667	8.33333	183.333
ENSG00000124067	SLC12A4	Lung cancer	0	8	3	0				0.003259	11	27.2727	72.7273	0	172.727
ENSG00000124067	SLC12A4	Lymphoma	0	0	3	8					11	27.2727	0	0	27.2727
ENSG00000124067	SLC12A4	Melanoma	0	8	3	1		0.09584			12	25	66.6667	0	158.333
ENSG00000124067	SLC12A4	Ovarian cancer	0	9	2	1				0.155	12	16.6667	75	0	166.667
ENSG00000124067	SLC12A4	Pancreatic cancer	0	7	4	1				0.02012	12	33.3333	58.3333	0	150
ENSG00000124067	SLC12A4	Prostate cancer	0	4	6	2		0.01813			12	50	33.3333	0	116.667
ENSG00000124067	SLC12A4	Renal cancer	0	10	2	0	2.255e-06				12	16.6667	83.3333	0	183.333
ENSG00000124067	SLC12A4	Skin cancer	0	4	7	1					12	58.3333	33.3333	0	125
ENSG00000124067	SLC12A4	Stomach cancer	0	5	4	1				0.06422	10	40	50	0	140
ENSG00000124067	SLC12A4	Testis cancer	0	4	5	2				0.1421	11	45.4545	36.3636	0	118.182
ENSG00000124067	SLC12A4	Thyroid cancer	0	4	0	0		0.07643			4	0	100	0	200
ENSG00000124067	SLC12A4	Urothelial cancer	0	2	7	1				0.2263	10	70	20	0	110
ENSG00000126243	LRFN3	Breast cancer	0	3	8	1		0.1878			12	66.6667	25	0	116.667
ENSG00000126243	LRFN3	Carcinoid	0	1	2	1					4	50	25	0	100
ENSG00000126243	LRFN3	Cervical cancer	0	0	2	9				0.007221	11	18.1818	0	0	18.1818
ENSG00000126243	LRFN3	Colorectal cancer	0	2	10	0		0.1816			12	83.3333	16.6667	0	116.667
ENSG00000126243	LRFN3	Endometrial cancer	0	2	6	3				0.04897	11	54.5455	18.1818	0	90.9091
ENSG00000126243	LRFN3	Glioma	0	1	2	8				0.1168	11	18.1818	9.09091	0	36.3636
ENSG00000126243	LRFN3	Head and neck cancer	0	0	1	3		0.07375			4	25	0	0	25
ENSG00000126243	LRFN3	Liver cancer	0	4	7	1				0.08142	12	58.3333	33.3333	0	125
ENSG00000126243	LRFN3	Lung cancer	0	1	5	6				0.002343	12	41.6667	8.33333	0	58.3333
ENSG00000126243	LRFN3	Lymphoma	0	0	0	11					11	0	0	0	0
ENSG00000126243	LRFN3	Melanoma	0	0	8	4		0.01227			12	66.6667	0	0	66.6667
ENSG00000126243	LRFN3	Ovarian cancer	0	4	5	3				0.1479	12	41.6667	33.3333	0	108.333
ENSG00000126243	LRFN3	Pancreatic cancer	0	4	5	3		0.003486			12	41.6667	33.3333	0	108.333
ENSG00000126243	LRFN3	Prostate cancer	0	7	4	1		0.1744			12	33.3333	58.3333	0	150
ENSG00000126243	LRFN3	Renal cancer	0	0	4	8	8.458e-07				12	33.3333	0	0	33.3333
ENSG00000126243	LRFN3	Skin cancer	0	0	1	10					11	9.09091	0	0	9.09091
ENSG00000126243	LRFN3	Stomach cancer	0	0	6	5		0.006843			11	54.5455	0	0	54.5455
ENSG00000126243	LRFN3	Testis cancer	0	1	7	4		0.2619			12	58.3333	8.33333	0	75
ENSG00000126243	LRFN3	Thyroid cancer	2	1	0	1				0.04073	4	0	25	50	200
ENSG00000126243	LRFN3	Urothelial cancer	0	2	6	3		0.1029			11	54.5455	18.1818	0	90.9091
ENSG00000128567	PODXL	Breast cancer	0	0	0	12		0.1263			12	0	0	0	0
ENSG00000128567	PODXL	Carcinoid	0	0	0	3					3	0	0	0	0
ENSG00000128567	PODXL	Cervical cancer	0	0	1	10		0.07676			11	9.09091	0	0	9.09091
ENSG00000128567	PODXL	Colorectal cancer	0	0	0	10				0.008283	10	0	0	0	0
ENSG00000128567	PODXL	Endometrial cancer	4	3	0	4		0.006457			11	0	27.2727	36.3636	163.636
ENSG00000128567	PODXL	Glioma	1	1	1	9				0.005165	12	8.33333	8.33333	8.33333	50
ENSG00000128567	PODXL	Head and neck cancer	1	0	0	3		0.05846			4	0	0	25	75
ENSG00000128567	PODXL	Liver cancer	0	0	0	12		0.01634			12	0	0	0	0
ENSG00000128567	PODXL	Lung cancer	0	0	0	10				0.1048	10	0	0	0	0
ENSG00000128567	PODXL	Lymphoma	0	0	0	11					11	0	0	0	0
ENSG00000128567	PODXL	Melanoma	0	0	0	11				0.007953	11	0	0	0	0
ENSG00000128567	PODXL	Ovarian cancer	1	1	2	7				0.3523	11	18.1818	9.09091	9.09091	63.6364
ENSG00000128567	PODXL	Pancreatic cancer	0	2	1	8				0.009201	11	9.09091	18.1818	0	45.4545
ENSG00000128567	PODXL	Prostate cancer	0	0	0	11		0.3405			11	0	0	0	0
ENSG00000128567	PODXL	Renal cancer	0	0	0	12	0.0002886				12	0	0	0	0
ENSG00000128567	PODXL	Skin cancer	0	0	0	12					12	0	0	0	0
ENSG00000128567	PODXL	Stomach cancer	0	1	0	11				0.256	12	0	8.33333	0	16.6667
ENSG00000128567	PODXL	Testis cancer	1	3	2	6				0.008775	12	16.6667	25	8.33333	91.6667
ENSG00000128567	PODXL	Thyroid cancer	0	0	0	4				0.03549	4	0	0	0	0
ENSG00000128567	PODXL	Urothelial cancer	0	0	1	11		0.1034			12	8.33333	0	0	8.33333
ENSG00000128602	SMO	Breast cancer	0	4	7	0		0.02479			11	63.6364	36.3636	0	136.364
ENSG00000128602	SMO	Carcinoid	0	3	0	1					4	0	75	0	150
ENSG00000128602	SMO	Cervical cancer	0	2	5	5				0.02693	12	41.6667	16.6667	0	75
ENSG00000128602	SMO	Colorectal cancer	0	0	10	2				0.07094	12	83.3333	0	0	83.3333
ENSG00000128602	SMO	Endometrial cancer	0	6	3	2				0.1103	11	27.2727	54.5455	0	136.364
ENSG00000128602	SMO	Glioma	0	0	4	8				0.08161	12	33.3333	0	0	33.3333
ENSG00000128602	SMO	Head and neck cancer	0	0	3	0				0.2023	3	100	0	0	100
ENSG00000128602	SMO	Liver cancer	0	5	6	1				0.3632	12	50	41.6667	0	133.333
ENSG00000128602	SMO	Lung cancer	0	1	7	4				0.05892	12	58.3333	8.33333	0	75
ENSG00000128602	SMO	Lymphoma	0	0	0	12					12	0	0	0	0
ENSG00000128602	SMO	Melanoma	1	9	2	0				0.005379	12	16.6667	75	8.33333	191.667
ENSG00000128602	SMO	Ovarian cancer	0	1	10	0		0.1591			11	90.9091	9.09091	0	109.091
ENSG00000128602	SMO	Pancreatic cancer	0	6	4	2		0.01168			12	33.3333	50	0	133.333
ENSG00000128602	SMO	Prostate cancer	0	12	0	0		0.008743			12	0	100	0	200
ENSG00000128602	SMO	Renal cancer	0	8	4	0				0.1617	12	33.3333	66.6667	0	166.667
ENSG00000128602	SMO	Skin cancer	0	0	7	5					12	58.3333	0	0	58.3333
ENSG00000128602	SMO	Stomach cancer	0	1	4	6				0.005145	11	36.3636	9.09091	0	54.5455
ENSG00000128602	SMO	Testis cancer	1	1	6	4		0.2086			12	50	8.33333	8.33333	91.6667
ENSG00000128602	SMO	Thyroid cancer	0	3	1	0				0.2247	4	25	75	0	175
ENSG00000128602	SMO	Urothelial cancer	1	1	7	2				0.02612	11	63.6364	9.09091	9.09091	109.091
ENSG00000134243	SORT1	Breast cancer	0	3	1	8				0.02104	12	8.33333	25	0	58.3333
ENSG00000134243	SORT1	Carcinoid	0	2	0	2					4	0	50	0	100
ENSG00000134243	SORT1	Cervical cancer	0	0	1	10		0.0746			11	9.09091	0	0	9.09091
ENSG00000134243	SORT1	Colorectal cancer	0	0	1	9	7.74e-06				10	10	0	0	10
ENSG00000134243	SORT1	Endometrial cancer	0	4	2	5				0.4122	11	18.1818	36.3636	0	90.9091
ENSG00000134243	SORT1	Glioma	3	3	2	2		0.09413			10	20	30	30	170
ENSG00000134243	SORT1	Head and neck cancer	0	1	0	3		0.1399			4	0	25	0	50
ENSG00000134243	SORT1	Liver cancer	0	1	0	10			0.0001231		11	0	9.09091	0	18.1818
ENSG00000134243	SORT1	Lung cancer	0	1	1	10		0.003337			12	8.33333	8.33333	0	25
ENSG00000134243	SORT1	Lymphoma	0	0	1	11					12	8.33333	0	0	8.33333
ENSG00000134243	SORT1	Melanoma	5	5	0	1		0.04265			11	0	45.4545	45.4545	227.273
ENSG00000134243	SORT1	Ovarian cancer	0	3	3	5		0.09436			11	27.2727	27.2727	0	81.8182
ENSG00000134243	SORT1	Pancreatic cancer	0	0	0	10		0.02423			10	0	0	0	0
ENSG00000134243	SORT1	Prostate cancer	0	1	0	11		0.01279			12	0	8.33333	0	16.6667
ENSG00000134243	SORT1	Renal cancer	0	0	0	12		0.001231			12	0	0	0	0
ENSG00000134243	SORT1	Skin cancer	0	4	0	7					11	0	36.3636	0	72.7273
ENSG00000134243	SORT1	Stomach cancer	0	1	0	9				0.01452	10	0	10	0	20
ENSG00000134243	SORT1	Testis cancer	0	1	0	11		0.2152			12	0	8.33333	0	16.6667
ENSG00000134243	SORT1	Thyroid cancer	1	2	0	1				0.395	4	0	50	25	175
ENSG00000134243	SORT1	Urothelial cancer	0	1	3	7				0.004458	11	27.2727	9.09091	0	45.4545
ENSG00000134250	NOTCH2	Breast cancer	0	6	5	1		0.1329			12	41.6667	50	0	141.667
ENSG00000134250	NOTCH2	Carcinoid	0	1	2	1					4	50	25	0	100
ENSG00000134250	NOTCH2	Cervical cancer	0	6	6	0				0.01427	12	50	50	0	150
ENSG00000134250	NOTCH2	Colorectal cancer	0	3	7	2		0.266			12	58.3333	25	0	108.333
ENSG00000134250	NOTCH2	Endometrial cancer	0	6	3	3				0.001401	12	25	50	0	125
ENSG00000134250	NOTCH2	Glioma	0	2	5	3		0.07979			10	50	20	0	90
ENSG00000134250	NOTCH2	Head and neck cancer	0	1	2	1		0.04006			4	50	25	0	100
ENSG00000134250	NOTCH2	Liver cancer	0	3	3	5		0.1218			11	27.2727	27.2727	0	81.8182
ENSG00000134250	NOTCH2	Lung cancer	0	10	2	0		0.07321			12	16.6667	83.3333	0	183.333
ENSG00000134250	NOTCH2	Lymphoma	0	1	2	7					10	20	10	0	40
ENSG00000134250	NOTCH2	Melanoma	0	9	2	0				0.01177	11	18.1818	81.8182	0	181.818
ENSG00000134250	NOTCH2	Ovarian cancer	0	9	3	0			0.0005239		12	25	75	0	175
ENSG00000134250	NOTCH2	Pancreatic cancer	0	6	4	1			0.000948		11	36.3636	54.5455	0	145.455
ENSG00000134250	NOTCH2	Prostate cancer	0	8	4	0		0.0386			12	33.3333	66.6667	0	166.667
ENSG00000134250	NOTCH2	Renal cancer	0	1	1	9				0.00612	11	9.09091	9.09091	0	27.2727
ENSG00000134250	NOTCH2	Skin cancer	0	7	4	0					11	36.3636	63.6364	0	163.636
ENSG00000134250	NOTCH2	Stomach cancer	0	5	4	2				0.01549	11	36.3636	45.4545	0	127.273
ENSG00000134250	NOTCH2	Testis cancer	0	11	1	0				0.02652	12	8.33333	91.6667	0	191.667
ENSG00000134250	NOTCH2	Thyroid cancer	0	2	1	0		0.01125			3	33.3333	66.6667	0	166.667
ENSG00000134250	NOTCH2	Urothelial cancer	0	8	3	1				0.007347	12	25	66.6667	0	158.333
ENSG00000136160	EDNRB	Breast cancer	1	11	0	0		0.07753			12	0	91.6667	8.33333	208.333
ENSG00000136160	EDNRB	Carcinoid	0	0	0	4					4	0	0	0	0
ENSG00000136160	EDNRB	Cervical cancer	0	3	1	8		0.06727			12	8.33333	25	0	58.3333
ENSG00000136160	EDNRB	Colorectal cancer	0	1	3	8		0.001412			12	25	8.33333	0	41.6667
ENSG00000136160	EDNRB	Endometrial cancer	0	1	3	8				0.02586	12	25	8.33333	0	41.6667
ENSG00000136160	EDNRB	Glioma	0	0	0	11		0.08372			11	0	0	0	0
ENSG00000136160	EDNRB	Head and neck cancer	0	0	0	4		0.002452			4	0	0	0	0
ENSG00000136160	EDNRB	Liver cancer	0	2	1	9		0.004172			12	8.33333	16.6667	0	41.6667
ENSG00000136160	EDNRB	Lung cancer	0	1	1	7				0.05435	9	11.1111	11.1111	0	33.3333
ENSG00000136160	EDNRB	Lymphoma	0	0	0	12					12	0	0	0	0
ENSG00000136160	EDNRB	Melanoma	0	0	1	9		0.1016			10	10	0	0	10
ENSG00000136160	EDNRB	Ovarian cancer	0	8	2	2		0.01375			12	16.6667	66.6667	0	150
ENSG00000136160	EDNRB	Pancreatic cancer	0	2	4	4		0.03403			10	40	20	0	80
ENSG00000136160	EDNRB	Prostate cancer	0	0	0	12		0.0301			12	0	0	0	0
ENSG00000136160	EDNRB	Renal cancer	0	2	2	8	7.195e-05				12	16.6667	16.6667	0	50
ENSG00000136160	EDNRB	Skin cancer	0	0	0	9					9	0	0	0	0
ENSG00000136160	EDNRB	Stomach cancer	0	1	4	4				0.01586	9	44.4444	11.1111	0	66.6667
ENSG00000136160	EDNRB	Testis cancer	0	0	1	8				0.03858	9	11.1111	0	0	11.1111
ENSG00000136160	EDNRB	Thyroid cancer	0	0	1	3				0.04583	4	25	0	0	25
ENSG00000136160	EDNRB	Urothelial cancer	0	2	1	9				0.006769	12	8.33333	16.6667	0	41.6667
ENSG00000138185	ENTPD1	Breast cancer	0	1	3	7		0.1145			11	27.2727	9.09091	0	45.4545
ENSG00000138185	ENTPD1	Carcinoid	0	0	2	2					4	50	0	0	50
ENSG00000138185	ENTPD1	Cervical cancer	0	0	1	11		0.01014			12	8.33333	0	0	8.33333
ENSG00000138185	ENTPD1	Colorectal cancer	0	6	2	3				0.3114	11	18.1818	54.5455	0	127.273
ENSG00000138185	ENTPD1	Endometrial cancer	0	0	1	10		0.05667			11	9.09091	0	0	9.09091
ENSG00000138185	ENTPD1	Glioma	0	0	5	7		0.009679			12	41.6667	0	0	41.6667
ENSG00000138185	ENTPD1	Head and neck cancer	0	0	1	3		0.003447			4	25	0	0	25
ENSG00000138185	ENTPD1	Liver cancer	0	0	4	4				0.06314	8	50	0	0	50
ENSG00000138185	ENTPD1	Lung cancer	0	0	2	10		0.005255			12	16.6667	0	0	16.6667
ENSG00000138185	ENTPD1	Lymphoma	1	3	4	4					12	33.3333	25	8.33333	108.333
ENSG00000138185	ENTPD1	Melanoma	0	1	3	7				0.2731	11	27.2727	9.09091	0	45.4545
ENSG00000138185	ENTPD1	Ovarian cancer	0	0	3	7				0.01279	10	30	0	0	30
ENSG00000138185	ENTPD1	Pancreatic cancer	0	0	2	8		0.06401			10	20	0	0	20
ENSG00000138185	ENTPD1	Prostate cancer	0	3	7	2				0.1409	12	58.3333	25	0	108.333
ENSG00000138185	ENTPD1	Renal cancer	0	4	2	4			5.327e-05		10	20	40	0	100
ENSG00000138185	ENTPD1	Skin cancer	0	0	0	11					11	0	0	0	0
ENSG00000138185	ENTPD1	Stomach cancer	0	1	0	10				0.09794	11	0	9.09091	0	18.1818
ENSG00000138185	ENTPD1	Testis cancer	0	1	3	7				0.2296	11	27.2727	9.09091	0	45.4545
ENSG00000138185	ENTPD1	Thyroid cancer	0	2	2	0	0.0007889				4	50	50	0	150
ENSG00000138185	ENTPD1	Urothelial cancer	0	0	1	11				0.05086	12	8.33333	0	0	8.33333
ENSG00000140030	GPR65	Breast cancer	0	1	2	8		0.08556			11	18.1818	9.09091	0	36.3636
ENSG00000140030	GPR65	Carcinoid	0	0	0	4					4	0	0	0	0
ENSG00000140030	GPR65	Cervical cancer	0	2	3	6		0.008652			11	27.2727	18.1818	0	63.6364
ENSG00000140030	GPR65	Colorectal cancer	1	6	3	2		0.001984			12	25	50	8.33333	150
ENSG00000140030	GPR65	Endometrial cancer	0	6	2	4		0.003589			12	16.6667	50	0	116.667
ENSG00000140030	GPR65	Glioma	0	0	0	12				0.3105	12	0	0	0	0
ENSG00000140030	GPR65	Head and neck cancer	0	2	0	2		0.003551			4	0	50	0	100
ENSG00000140030	GPR65	Liver cancer	0	1	2	8		0.1155			11	18.1818	9.09091	0	36.3636
ENSG00000140030	GPR65	Lung cancer	0	2	1	8		0.03007			11	9.09091	18.1818	0	45.4545
ENSG00000140030	GPR65	Lymphoma	0	0	0	12					12	0	0	0	0
ENSG00000140030	GPR65	Melanoma	0	0	0	12		0.03618			12	0	0	0	0
ENSG00000140030	GPR65	Ovarian cancer	1	1	1	9		0.1353			12	8.33333	8.33333	8.33333	50
ENSG00000140030	GPR65	Pancreatic cancer	2	5	2	2		0.1076			11	18.1818	45.4545	18.1818	163.636
ENSG00000140030	GPR65	Prostate cancer	6	3	3	0				0.1631	12	25	25	50	225
ENSG00000140030	GPR65	Renal cancer	0	0	2	10			0.0004985		12	16.6667	0	0	16.6667
ENSG00000140030	GPR65	Skin cancer	0	1	4	7					12	33.3333	8.33333	0	50
ENSG00000140030	GPR65	Stomach cancer	0	0	2	10				0.3786	12	16.6667	0	0	16.6667
ENSG00000140030	GPR65	Testis cancer	0	1	0	10				0.004456	11	0	9.09091	0	18.1818
ENSG00000140030	GPR65	Thyroid cancer	0	0	1	2		0.09028			3	33.3333	0	0	33.3333
ENSG00000140030	GPR65	Urothelial cancer	0	4	1	6				0.3801	11	9.09091	36.3636	0	81.8182
ENSG00000140391	TSPAN3	Breast cancer	0	0	2	10				0.05944	12	16.6667	0	0	16.6667
ENSG00000140391	TSPAN3	Carcinoid	1	0	2	1					4	50	0	25	125
ENSG00000140391	TSPAN3	Cervical cancer	0	0	3	8				0.3051	11	27.2727	0	0	27.2727
ENSG00000140391	TSPAN3	Colorectal cancer	6	4	1	1				0.07321	12	8.33333	33.3333	50	225
ENSG00000140391	TSPAN3	Endometrial cancer	0	2	2	8		0.02155			12	16.6667	16.6667	0	50
ENSG00000140391	TSPAN3	Glioma	3	8	1	0		0.04163			12	8.33333	66.6667	25	216.667
ENSG00000140391	TSPAN3	Head and neck cancer	0	0	2	2				0.1379	4	50	0	0	50
ENSG00000140391	TSPAN3	Liver cancer	2	3	3	4				0.01918	12	25	25	16.6667	125
ENSG00000140391	TSPAN3	Lung cancer	2	3	2	4		0.1311			11	18.1818	27.2727	18.1818	127.273
ENSG00000140391	TSPAN3	Lymphoma	0	0	0	12					12	0	0	0	0
ENSG00000140391	TSPAN3	Melanoma	0	1	2	7				0.1088	10	20	10	0	40
ENSG00000140391	TSPAN3	Ovarian cancer	0	1	7	4		0.005412			12	58.3333	8.33333	0	75
ENSG00000140391	TSPAN3	Pancreatic cancer	3	6	2	0				0.003511	11	18.1818	54.5455	27.2727	209.091
ENSG00000140391	TSPAN3	Prostate cancer	0	1	3	8				0.02902	12	25	8.33333	0	41.6667
ENSG00000140391	TSPAN3	Renal cancer	1	2	1	8		0.0211			12	8.33333	16.6667	8.33333	66.6667
ENSG00000140391	TSPAN3	Skin cancer	0	0	0	12					12	0	0	0	0
ENSG00000140391	TSPAN3	Stomach cancer	2	2	5	2		0.1514			11	45.4545	18.1818	18.1818	136.364
ENSG00000140391	TSPAN3	Testis cancer	0	0	2	9				0.1753	11	18.1818	0	0	18.1818
ENSG00000140391	TSPAN3	Thyroid cancer	0	4	0	0		0.003788			4	0	100	0	200
ENSG00000140391	TSPAN3	Urothelial cancer	0	3	5	3		0.1352			11	45.4545	27.2727	0	100
ENSG00000140937	CDH11	Breast cancer	0	0	1	11				0.1769	12	8.33333	0	0	8.33333
ENSG00000140937	CDH11	Carcinoid	0	0	0	4					4	0	0	0	0
ENSG00000140937	CDH11	Cervical cancer	0	0	1	11				0.1508	12	8.33333	0	0	8.33333
ENSG00000140937	CDH11	Colorectal cancer	0	0	0	11				0.1495	11	0	0	0	0
ENSG00000140937	CDH11	Endometrial cancer	1	1	1	7		0.06927			10	10	10	10	60
ENSG00000140937	CDH11	Glioma	1	2	4	5				0.05998	12	33.3333	16.6667	8.33333	91.6667
ENSG00000140937	CDH11	Head and neck cancer	0	0	1	3				0.1023	4	25	0	0	25
ENSG00000140937	CDH11	Liver cancer	0	0	1	11				0.06958	12	8.33333	0	0	8.33333
ENSG00000140937	CDH11	Lung cancer	1	0	2	9				0.128	12	16.6667	0	8.33333	41.6667
ENSG00000140937	CDH11	Lymphoma	0	0	0	12					12	0	0	0	0
ENSG00000140937	CDH11	Melanoma	0	2	0	10				0.2092	12	0	16.6667	0	33.3333
ENSG00000140937	CDH11	Ovarian cancer	0	1	1	9				0.02304	11	9.09091	9.09091	0	27.2727
ENSG00000140937	CDH11	Pancreatic cancer	0	0	0	12				0.03745	12	0	0	0	0
ENSG00000140937	CDH11	Prostate cancer	0	0	0	11				0.06754	11	0	0	0	0
ENSG00000140937	CDH11	Renal cancer	0	0	3	9			2.483e-09		12	25	0	0	25
ENSG00000140937	CDH11	Skin cancer	0	3	1	6					10	10	30	0	70
ENSG00000140937	CDH11	Stomach cancer	0	1	0	11				0.001426	12	0	8.33333	0	16.6667
ENSG00000140937	CDH11	Testis cancer	0	2	0	9				0.03201	11	0	18.1818	0	36.3636
ENSG00000140937	CDH11	Thyroid cancer	1	1	0	1		0.1259			3	0	33.3333	33.3333	166.667
ENSG00000140937	CDH11	Urothelial cancer	0	0	6	5				0.005073	11	54.5455	0	0	54.5455
ENSG00000141424	SLC39A6	Breast cancer	3	7	2	0		0.07604			12	16.6667	58.3333	25	208.333
ENSG00000141424	SLC39A6	Carcinoid	0	2	1	1					4	25	50	0	125
ENSG00000141424	SLC39A6	Cervical cancer	0	0	5	7				0.02275	12	41.6667	0	0	41.6667
ENSG00000141424	SLC39A6	Colorectal cancer	0	8	4	0		0.005498			12	33.3333	66.6667	0	166.667
ENSG00000141424	SLC39A6	Endometrial cancer	0	2	4	6		0.002584			12	33.3333	16.6667	0	66.6667
ENSG00000141424	SLC39A6	Glioma	0	1	6	5		0.1017			12	50	8.33333	0	66.6667
ENSG00000141424	SLC39A6	Head and neck cancer	1	1	2	0		0.004869			4	50	25	25	175
ENSG00000141424	SLC39A6	Liver cancer	1	1	6	4			0.0005331		12	50	8.33333	8.33333	91.6667
ENSG00000141424	SLC39A6	Lung cancer	0	0	1	11				0.1793	12	8.33333	0	0	8.33333
ENSG00000141424	SLC39A6	Lymphoma	0	0	1	11					12	8.33333	0	0	8.33333
ENSG00000141424	SLC39A6	Melanoma	0	6	4	2		0.1997			12	33.3333	50	0	133.333
ENSG00000141424	SLC39A6	Ovarian cancer	0	1	1	10		0.1178			12	8.33333	8.33333	0	25
ENSG00000141424	SLC39A6	Pancreatic cancer	0	1	2	8		0.3185			11	18.1818	9.09091	0	36.3636
ENSG00000141424	SLC39A6	Prostate cancer	1	8	2	0				0.04503	11	18.1818	72.7273	9.09091	190.909
ENSG00000141424	SLC39A6	Renal cancer	0	2	3	6				0.007634	11	27.2727	18.1818	0	63.6364
ENSG00000141424	SLC39A6	Skin cancer	0	2	4	6					12	33.3333	16.6667	0	66.6667
ENSG00000141424	SLC39A6	Stomach cancer	0	1	0	8		0.2157			9	0	11.1111	0	22.2222
ENSG00000141424	SLC39A6	Testis cancer	1	5	3	1		0.04736			10	30	50	10	160
ENSG00000141424	SLC39A6	Thyroid cancer	0	2	0	2				0.1449	4	0	50	0	100
ENSG00000141424	SLC39A6	Urothelial cancer	0	0	5	6				0.1297	11	45.4545	0	0	45.4545
ENSG00000141736	ERBB2	Breast cancer	4	2	1	4				0.1968	11	9.09091	18.1818	36.3636	154.545
ENSG00000141736	ERBB2	Carcinoid	0	0	0	4					4	0	0	0	0
ENSG00000141736	ERBB2	Cervical cancer	0	0	1	9		0.0066			10	10	0	0	10
ENSG00000141736	ERBB2	Colorectal cancer	0	3	2	6		0.06215			11	18.1818	27.2727	0	72.7273
ENSG00000141736	ERBB2	Endometrial cancer	0	1	3	8			8.992e-08		12	25	8.33333	0	41.6667
ENSG00000141736	ERBB2	Glioma	0	0	0	12				0.02961	12	0	0	0	0
ENSG00000141736	ERBB2	Head and neck cancer	1	0	0	3		0.014			4	0	0	25	75
ENSG00000141736	ERBB2	Liver cancer	0	0	7	5		0.01969			12	58.3333	0	0	58.3333
ENSG00000141736	ERBB2	Lung cancer	0	1	1	9		0.09038			11	9.09091	9.09091	0	27.2727
ENSG00000141736	ERBB2	Lymphoma	0	0	0	12					12	0	0	0	0
ENSG00000141736	ERBB2	Melanoma	0	0	1	10				0.0179	11	9.09091	0	0	9.09091
ENSG00000141736	ERBB2	Ovarian cancer	1	1	1	8				0.001196	11	9.09091	9.09091	9.09091	54.5455
ENSG00000141736	ERBB2	Pancreatic cancer	0	1	4	6			0.0009167		11	36.3636	9.09091	0	54.5455
ENSG00000141736	ERBB2	Prostate cancer	0	0	0	12		0.3915			12	0	0	0	0
ENSG00000141736	ERBB2	Renal cancer	0	0	2	10	2.409e-14				12	16.6667	0	0	16.6667
ENSG00000141736	ERBB2	Skin cancer	0	0	4	8					12	33.3333	0	0	33.3333
ENSG00000141736	ERBB2	Stomach cancer	1	0	1	10		0.09285			12	8.33333	0	8.33333	33.3333
ENSG00000141736	ERBB2	Testis cancer	0	0	2	7				0.1398	9	22.2222	0	0	22.2222
ENSG00000141736	ERBB2	Thyroid cancer	0	0	0	4		0.03748			4	0	0	0	0
ENSG00000141736	ERBB2	Urothelial cancer	0	5	2	5		0.1961			12	16.6667	41.6667	0	100
ENSG00000143036	SLC44A3	Breast cancer	0	4	3	3		0.08057			10	30	40	0	110
ENSG00000143036	SLC44A3	Carcinoid	0	1	1	2					4	25	25	0	75
ENSG00000143036	SLC44A3	Cervical cancer	0	0	4	7				0.07647	11	36.3636	0	0	36.3636
ENSG00000143036	SLC44A3	Colorectal cancer	0	5	1	6		0.004626			12	8.33333	41.6667	0	91.6667
ENSG00000143036	SLC44A3	Endometrial cancer	1	2	6	2		0.03573			11	54.5455	18.1818	9.09091	118.182
ENSG00000143036	SLC44A3	Glioma	0	3	2	6				0.01532	11	18.1818	27.2727	0	72.7273
ENSG00000143036	SLC44A3	Head and neck cancer	0	3	1	0				0.237	4	25	75	0	175
ENSG00000143036	SLC44A3	Liver cancer	0	1	0	11				0.1135	12	0	8.33333	0	16.6667
ENSG00000143036	SLC44A3	Lung cancer	0	1	7	3		0.04025			11	63.6364	9.09091	0	81.8182
ENSG00000143036	SLC44A3	Lymphoma	0	0	0	12					12	0	0	0	0
ENSG00000143036	SLC44A3	Melanoma	0	3	1	8				0.1937	12	8.33333	25	0	58.3333
ENSG00000143036	SLC44A3	Ovarian cancer	0	1	5	5				0.1458	11	45.4545	9.09091	0	63.6364
ENSG00000143036	SLC44A3	Pancreatic cancer	0	3	2	2				0.05783	7	28.5714	42.8571	0	114.286
ENSG00000143036	SLC44A3	Prostate cancer	0	2	2	6				0.02438	10	20	20	0	60
ENSG00000143036	SLC44A3	Renal cancer	0	3	3	6	7.634e-05				12	25	25	0	75
ENSG00000143036	SLC44A3	Skin cancer	0	1	3	7					11	27.2727	9.09091	0	45.4545
ENSG00000143036	SLC44A3	Stomach cancer	0	2	1	8		0.09088			11	9.09091	18.1818	0	45.4545
ENSG00000143036	SLC44A3	Testis cancer	0	1	4	6		0.08282			11	36.3636	9.09091	0	54.5455
ENSG00000143036	SLC44A3	Thyroid cancer	0	2	0	2		0.05954			4	0	50	0	100
ENSG00000143036	SLC44A3	Urothelial cancer	0	5	2	3		0.003314			10	20	50	0	120
ENSG00000143119	CD53	Breast cancer	0	4	5	3		0.02929			12	41.6667	33.3333	0	108.333
ENSG00000143119	CD53	Carcinoid	0	2	0	2					4	0	50	0	100
ENSG00000143119	CD53	Cervical cancer	0	4	5	2		0.01253			11	45.4545	36.3636	0	118.182
ENSG00000143119	CD53	Colorectal cancer	0	6	5	0		0.007454			11	45.4545	54.5455	0	154.545
ENSG00000143119	CD53	Endometrial cancer	0	2	8	2		0.001019			12	66.6667	16.6667	0	100
ENSG00000143119	CD53	Glioma	0	7	2	0				0.08877	9	22.2222	77.7778	0	177.778
ENSG00000143119	CD53	Head and neck cancer	0	0	2	1		0.03783			3	66.6667	0	0	66.6667
ENSG00000143119	CD53	Liver cancer	0	6	6	0				0.2958	12	50	50	0	150
ENSG00000143119	CD53	Lung cancer	0	4	3	2		0.06069			9	33.3333	44.4444	0	122.222
ENSG00000143119	CD53	Lymphoma	4	3	3	2					12	25	25	33.3333	175
ENSG00000143119	CD53	Melanoma	0	6	5	1		0.02832			12	41.6667	50	0	141.667
ENSG00000143119	CD53	Ovarian cancer	1	2	5	3		0.2033			11	45.4545	18.1818	9.09091	109.091
ENSG00000143119	CD53	Pancreatic cancer	0	8	3	0				0.05093	11	27.2727	72.7273	0	172.727
ENSG00000143119	CD53	Prostate cancer	0	6	3	3		0.1619			12	25	50	0	125
ENSG00000143119	CD53	Renal cancer	0	5	3	4			0.0002597		12	25	41.6667	0	108.333
ENSG00000143119	CD53	Skin cancer	0	4	1	3					8	12.5	50	0	112.5
ENSG00000143119	CD53	Stomach cancer	1	6	1	0				0.09581	8	12.5	75	12.5	200
ENSG00000143119	CD53	Testis cancer	0	1	8	3				0.04953	12	66.6667	8.33333	0	83.3333
ENSG00000143119	CD53	Thyroid cancer	0	2	0	0		0.1334			2	0	100	0	200
ENSG00000143119	CD53	Urothelial cancer	0	2	6	4		0.07723			12	50	16.6667	0	83.3333
ENSG00000143217	NECTIN4	Breast cancer	0	1	8	3				0.001091	12	66.6667	8.33333	0	83.3333
ENSG00000143217	NECTIN4	Carcinoid	0	0	1	3					4	25	0	0	25
ENSG00000143217	NECTIN4	Cervical cancer	0	5	5	2		0.1521			12	41.6667	41.6667	0	125
ENSG00000143217	NECTIN4	Colorectal cancer	0	1	7	2				0.3507	10	70	10	0	90
ENSG00000143217	NECTIN4	Endometrial cancer	0	5	4	1				0.01114	10	40	50	0	140
ENSG00000143217	NECTIN4	Glioma	0	1	1	10				0.005689	12	8.33333	8.33333	0	25
ENSG00000143217	NECTIN4	Head and neck cancer	0	0	1	3		0.02094			4	25	0	0	25
ENSG00000143217	NECTIN4	Liver cancer	0	1	6	3				0.006685	10	60	10	0	80
ENSG00000143217	NECTIN4	Lung cancer	0	3	4	5		0.102			12	33.3333	25	0	83.3333
ENSG00000143217	NECTIN4	Lymphoma	0	0	1	10					11	9.09091	0	0	9.09091
ENSG00000143217	NECTIN4	Melanoma	0	0	3	9				0.1694	12	25	0	0	25
ENSG00000143217	NECTIN4	Ovarian cancer	1	3	7	0		0.1183			11	63.6364	27.2727	9.09091	145.455
ENSG00000143217	NECTIN4	Pancreatic cancer	1	1	3	7				0.006488	12	25	8.33333	8.33333	66.6667
ENSG00000143217	NECTIN4	Prostate cancer	0	0	5	6		0.1129			11	45.4545	0	0	45.4545
ENSG00000143217	NECTIN4	Renal cancer	0	0	4	8				2.235e-08	12	33.3333	0	0	33.3333
ENSG00000143217	NECTIN4	Skin cancer	0	4	4	4					12	33.3333	33.3333	0	100
ENSG00000143217	NECTIN4	Stomach cancer	0	0	2	8		0.02976			10	20	0	0	20
ENSG00000143217	NECTIN4	Testis cancer	0	1	3	7				0.2432	11	27.2727	9.09091	0	45.4545
ENSG00000143217	NECTIN4	Thyroid cancer	0	2	2	0		0.03684			4	50	50	0	150
ENSG00000143217	NECTIN4	Urothelial cancer	3	7	1	1		0.0497			12	8.33333	58.3333	25	200
ENSG00000144868	TMEM108	Breast cancer	0	1	5	4		0.04754			10	50	10	0	70
ENSG00000144868	TMEM108	Carcinoid	0	0	1	3					4	25	0	0	25
ENSG00000144868	TMEM108	Cervical cancer	0	7	3	2				0.01733	12	25	58.3333	0	141.667
ENSG00000144868	TMEM108	Colorectal cancer	0	6	4	0				0.08999	10	40	60	0	160
ENSG00000144868	TMEM108	Endometrial cancer	0	0	6	6				0.01917	12	50	0	0	50
ENSG00000144868	TMEM108	Glioma	0	2	1	8		0.003074			11	9.09091	18.1818	0	45.4545
ENSG00000144868	TMEM108	Head and neck cancer	0	4	0	0				0.317	4	0	100	0	200
ENSG00000144868	TMEM108	Liver cancer	0	0	4	6				0.1276	10	40	0	0	40
ENSG00000144868	TMEM108	Lung cancer	0	2	5	5		0.0365			12	41.6667	16.6667	0	75
ENSG00000144868	TMEM108	Lymphoma	0	0	1	11					12	8.33333	0	0	8.33333
ENSG00000144868	TMEM108	Melanoma	0	1	6	3		0.0002059			10	60	10	0	80
ENSG00000144868	TMEM108	Ovarian cancer	0	1	5	6				0.2084	12	41.6667	8.33333	0	58.3333
ENSG00000144868	TMEM108	Pancreatic cancer	0	3	3	4		0.000727			10	30	30	0	90
ENSG00000144868	TMEM108	Prostate cancer	0	0	3	9		0.1109			12	25	0	0	25
ENSG00000144868	TMEM108	Renal cancer	0	0	2	9				0.0003026	11	18.1818	0	0	18.1818
ENSG00000144868	TMEM108	Skin cancer	0	6	2	2					10	20	60	0	140
ENSG00000144868	TMEM108	Stomach cancer	0	0	5	6				0.001596	11	45.4545	0	0	45.4545
ENSG00000144868	TMEM108	Testis cancer	0	4	4	3		0.01611			11	36.3636	36.3636	0	109.091
ENSG00000144868	TMEM108	Thyroid cancer	0	0	3	1		0.06118			4	75	0	0	75
ENSG00000144868	TMEM108	Urothelial cancer	0	3	2	7				0.0136	12	16.6667	25	0	66.6667
ENSG00000145283	SLC10A6	Breast cancer	0	0	0	10				0.02786	10	0	0	0	0
ENSG00000145283	SLC10A6	Carcinoid	1	0	0	3					4	0	0	25	75
ENSG00000145283	SLC10A6	Cervical cancer	1	1	1	7		0.1857			10	10	10	10	60
ENSG00000145283	SLC10A6	Colorectal cancer	0	0	1	10		0.1046			11	9.09091	0	0	9.09091
ENSG00000145283	SLC10A6	Endometrial cancer	0	0	0	12				0.008311	12	0	0	0	0
ENSG00000145283	SLC10A6	Glioma	0	0	1	11				0.05877	12	8.33333	0	0	8.33333
ENSG00000145283	SLC10A6	Head and neck cancer	1	1	1	1		0.008874			4	25	25	25	150
ENSG00000145283	SLC10A6	Liver cancer	0	0	0	12		0.01321			12	0	0	0	0
ENSG00000145283	SLC10A6	Lung cancer	0	1	0	11				0.1309	12	0	8.33333	0	16.6667
ENSG00000145283	SLC10A6	Lymphoma	0	0	0	12					12	0	0	0	0
ENSG00000145283	SLC10A6	Melanoma	0	0	0	10				0.107	10	0	0	0	0
ENSG00000145283	SLC10A6	Ovarian cancer	0	0	0	11				0.07508	11	0	0	0	0
ENSG00000145283	SLC10A6	Pancreatic cancer	0	0	0	12		0.1076			12	0	0	0	0
ENSG00000145283	SLC10A6	Prostate cancer	0	0	0	11		0.1731			11	0	0	0	0
ENSG00000145283	SLC10A6	Renal cancer	0	0	0	12				0.0003838	12	0	0	0	0
ENSG00000145283	SLC10A6	Skin cancer	3	2	1	6					12	8.33333	16.6667	25	116.667
ENSG00000145283	SLC10A6	Stomach cancer	0	0	0	10				0.1539	10	0	0	0	0
ENSG00000145283	SLC10A6	Testis cancer	0	0	0	12				0.2056	12	0	0	0	0
ENSG00000145283	SLC10A6	Thyroid cancer	0	0	0	4				0.09223	4	0	0	0	0
ENSG00000145283	SLC10A6	Urothelial cancer	0	1	0	11				0.0005887	12	0	8.33333	0	16.6667
ENSG00000145623	OSMR	Breast cancer	0	5	4	2		0.006342			11	36.3636	45.4545	0	127.273
ENSG00000145623	OSMR	Carcinoid	1	1	0	2					4	0	25	25	125
ENSG00000145623	OSMR	Cervical cancer	2	6	3	1			0.0004874		12	25	50	16.6667	175
ENSG00000145623	OSMR	Colorectal cancer	0	9	2	0				0.2581	11	18.1818	81.8182	0	181.818
ENSG00000145623	OSMR	Endometrial cancer	2	8	1	0				0.2106	11	9.09091	72.7273	18.1818	209.091
ENSG00000145623	OSMR	Glioma	0	1	7	4				0.002184	12	58.3333	8.33333	0	75
ENSG00000145623	OSMR	Head and neck cancer	0	1	3	0				0.1126	4	75	25	0	125
ENSG00000145623	OSMR	Liver cancer	2	3	1	4				0.008003	10	10	30	20	130
ENSG00000145623	OSMR	Lung cancer	1	6	3	2				0.05702	12	25	50	8.33333	150
ENSG00000145623	OSMR	Lymphoma	0	4	4	4					12	33.3333	33.3333	0	100
ENSG00000145623	OSMR	Melanoma	2	6	0	3				0.001789	11	0	54.5455	18.1818	163.636
ENSG00000145623	OSMR	Ovarian cancer	0	7	1	3				0.001721	11	9.09091	63.6364	0	136.364
ENSG00000145623	OSMR	Pancreatic cancer	0	7	2	2				0.001599	11	18.1818	63.6364	0	145.455
ENSG00000145623	OSMR	Prostate cancer	0	2	3	6		0.1123			11	27.2727	18.1818	0	63.6364
ENSG00000145623	OSMR	Renal cancer	2	4	2	4			3.956e-06		12	16.6667	33.3333	16.6667	133.333
ENSG00000145623	OSMR	Skin cancer	0	9	1	1					11	9.09091	81.8182	0	172.727
ENSG00000145623	OSMR	Stomach cancer	2	3	5	1				0.01878	11	45.4545	27.2727	18.1818	154.545
ENSG00000145623	OSMR	Testis cancer	0	7	1	2				0.01486	10	10	70	0	150
ENSG00000145623	OSMR	Thyroid cancer	0	3	0	1		0.4434			4	0	75	0	150
ENSG00000145623	OSMR	Urothelial cancer	3	2	5	1				0.01747	11	45.4545	18.1818	27.2727	163.636
ENSG00000146555	SDK1	Breast cancer	0	6	4	2				0.2389	12	33.3333	50	0	133.333
ENSG00000146555	SDK1	Carcinoid	0	3	1	0					4	25	75	0	175
ENSG00000146555	SDK1	Cervical cancer	0	5	6	0		0.01804			11	54.5455	45.4545	0	145.455
ENSG00000146555	SDK1	Colorectal cancer	0	3	9	0		0.1436			12	75	25	0	125
ENSG00000146555	SDK1	Endometrial cancer	0	8	1	1				0.05828	10	10	80	0	170
ENSG00000146555	SDK1	Glioma	0	3	9	0				0.002149	12	75	25	0	125
ENSG00000146555	SDK1	Head and neck cancer	0	3	1	0		0.03019			4	25	75	0	175
ENSG00000146555	SDK1	Liver cancer	0	6	4	1		0.1234			11	36.3636	54.5455	0	145.455
ENSG00000146555	SDK1	Lung cancer	0	5	4	2		0.009928			11	36.3636	45.4545	0	127.273
ENSG00000146555	SDK1	Lymphoma	0	3	4	5					12	33.3333	25	0	83.3333
ENSG00000146555	SDK1	Melanoma	0	2	9	0		0.1629			11	81.8182	18.1818	0	118.182
ENSG00000146555	SDK1	Ovarian cancer	0	9	2	1				0.275	12	16.6667	75	0	166.667
ENSG00000146555	SDK1	Pancreatic cancer	0	7	4	1	0.0004083				12	33.3333	58.3333	0	150
ENSG00000146555	SDK1	Prostate cancer	0	4	4	1		0.2155			9	44.4444	44.4444	0	133.333
ENSG00000146555	SDK1	Renal cancer	0	1	3	7		0.02486			11	27.2727	9.09091	0	45.4545
ENSG00000146555	SDK1	Skin cancer	0	3	8	0					11	72.7273	27.2727	0	127.273
ENSG00000146555	SDK1	Stomach cancer	0	10	0	0				0.07841	10	0	100	0	200
ENSG00000146555	SDK1	Testis cancer	0	8	3	0				0.1585	11	27.2727	72.7273	0	172.727
ENSG00000146555	SDK1	Thyroid cancer	0	3	1	0		0.08444			4	25	75	0	175
ENSG00000146555	SDK1	Urothelial cancer	0	4	7	0		0.1365			11	63.6364	36.3636	0	136.364
ENSG00000146648	EGFR	Breast cancer	0	1	2	9		0.02618			12	16.6667	8.33333	0	33.3333
ENSG00000146648	EGFR	Carcinoid	2	0	2	0					4	50	0	50	200
ENSG00000146648	EGFR	Cervical cancer	1	4	3	4				0.009562	12	25	33.3333	8.33333	116.667
ENSG00000146648	EGFR	Colorectal cancer	0	9	3	0				0.1594	12	25	75	0	175
ENSG00000146648	EGFR	Endometrial cancer	1	1	4	6				0.07512	12	33.3333	8.33333	8.33333	75
ENSG00000146648	EGFR	Glioma	6	3	2	1		0.1079			12	16.6667	25	50	216.667
ENSG00000146648	EGFR	Head and neck cancer	1	2	0	1				0.0127	4	0	50	25	175
ENSG00000146648	EGFR	Liver cancer	0	3	2	7		0.06107			12	16.6667	25	0	66.6667
ENSG00000146648	EGFR	Lung cancer	1	6	0	4				0.04882	11	0	54.5455	9.09091	136.364
ENSG00000146648	EGFR	Lymphoma	0	1	1	10					12	8.33333	8.33333	0	25
ENSG00000146648	EGFR	Melanoma	0	4	1	6				0.02846	11	9.09091	36.3636	0	81.8182
ENSG00000146648	EGFR	Ovarian cancer	0	2	1	9				0.003303	12	8.33333	16.6667	0	41.6667
ENSG00000146648	EGFR	Pancreatic cancer	1	2	3	2				0.001782	8	37.5	25	12.5	125
ENSG00000146648	EGFR	Prostate cancer	0	1	1	9		0.1042			11	9.09091	9.09091	0	27.2727
ENSG00000146648	EGFR	Renal cancer	0	9	1	0				0.00193	10	10	90	0	190
ENSG00000146648	EGFR	Skin cancer	1	6	0	4					11	0	54.5455	9.09091	136.364
ENSG00000146648	EGFR	Stomach cancer	0	4	2	6				0.006979	12	16.6667	33.3333	0	83.3333
ENSG00000146648	EGFR	Testis cancer	0	1	3	7				0.1725	11	27.2727	9.09091	0	45.4545
ENSG00000146648	EGFR	Thyroid cancer	0	1	3	0		0.06616			4	75	25	0	125
ENSG00000146648	EGFR	Urothelial cancer	1	7	2	1			2.043e-05		11	18.1818	63.6364	9.09091	172.727
ENSG00000146828	SLC12A9	Breast cancer	1	4	3	1		0.06529			9	33.3333	44.4444	11.1111	155.556
ENSG00000146828	SLC12A9	Carcinoid	1	2	1	0					4	25	50	25	200
ENSG00000146828	SLC12A9	Cervical cancer	0	2	6	2		0.3654			10	60	20	0	100
ENSG00000146828	SLC12A9	Colorectal cancer	0	5	5	0				0.008753	10	50	50	0	150
ENSG00000146828	SLC12A9	Endometrial cancer	0	1	9	2				0.00311	12	75	8.33333	0	91.6667
ENSG00000146828	SLC12A9	Glioma	3	2	6	0				0.03466	11	54.5455	18.1818	27.2727	172.727
ENSG00000146828	SLC12A9	Head and neck cancer	0	1	3	0		0.02371			4	75	25	0	125
ENSG00000146828	SLC12A9	Liver cancer	0	2	3	6				0.008377	11	27.2727	18.1818	0	63.6364
ENSG00000146828	SLC12A9	Lung cancer	0	4	8	0	0.0005966				12	66.6667	33.3333	0	133.333
ENSG00000146828	SLC12A9	Lymphoma	0	1	7	4					12	58.3333	8.33333	0	75
ENSG00000146828	SLC12A9	Melanoma	3	5	3	1		0.1169			12	25	41.6667	25	183.333
ENSG00000146828	SLC12A9	Ovarian cancer	1	3	5	0			0.0003997		9	55.5556	33.3333	11.1111	155.556
ENSG00000146828	SLC12A9	Pancreatic cancer	1	5	6	0		0.02469			12	50	41.6667	8.33333	158.333
ENSG00000146828	SLC12A9	Prostate cancer	1	5	6	0				0.01035	12	50	41.6667	8.33333	158.333
ENSG00000146828	SLC12A9	Renal cancer	0	3	4	5			0.0004917		12	33.3333	25	0	83.3333
ENSG00000146828	SLC12A9	Skin cancer	0	2	6	4					12	50	16.6667	0	83.3333
ENSG00000146828	SLC12A9	Stomach cancer	0	5	6	1		0.01519			12	50	41.6667	0	133.333
ENSG00000146828	SLC12A9	Testis cancer	0	3	9	0				0.05998	12	75	25	0	125
ENSG00000146828	SLC12A9	Thyroid cancer	0	3	1	0				0.006736	4	25	75	0	175
ENSG00000146828	SLC12A9	Urothelial cancer	0	3	8	0		0.06377			11	72.7273	27.2727	0	127.273
ENSG00000148468	FAM171A1	Breast cancer	0	7	5	0		0.03598			12	41.6667	58.3333	0	158.333
ENSG00000148468	FAM171A1	Carcinoid	0	0	1	2					3	33.3333	0	0	33.3333
ENSG00000148468	FAM171A1	Cervical cancer	0	3	5	2		0.07151			10	50	30	0	110
ENSG00000148468	FAM171A1	Colorectal cancer	0	5	2	3		0.2212			10	20	50	0	120
ENSG00000148468	FAM171A1	Endometrial cancer	0	5	3	2				0.05275	10	30	50	0	130
ENSG00000148468	FAM171A1	Glioma	0	0	2	10		0.1567			12	16.6667	0	0	16.6667
ENSG00000148468	FAM171A1	Head and neck cancer	0	0	1	3		0.04108			4	25	0	0	25
ENSG00000148468	FAM171A1	Liver cancer	0	5	4	3		0.09838			12	33.3333	41.6667	0	116.667
ENSG00000148468	FAM171A1	Lung cancer	1	1	3	7		0.0919			12	25	8.33333	8.33333	66.6667
ENSG00000148468	FAM171A1	Lymphoma	0	4	5	3					12	41.6667	33.3333	0	108.333
ENSG00000148468	FAM171A1	Melanoma	0	1	7	3				0.2276	11	63.6364	9.09091	0	81.8182
ENSG00000148468	FAM171A1	Ovarian cancer	0	3	5	4		0.03966			12	41.6667	25	0	91.6667
ENSG00000148468	FAM171A1	Pancreatic cancer	0	3	5	1		0.03093			9	55.5556	33.3333	0	122.222
ENSG00000148468	FAM171A1	Prostate cancer	0	10	2	0				0.187	12	16.6667	83.3333	0	183.333
ENSG00000148468	FAM171A1	Renal cancer	0	2	4	5	2.705e-05				11	36.3636	18.1818	0	72.7273
ENSG00000148468	FAM171A1	Skin cancer	0	0	0	11					11	0	0	0	0
ENSG00000148468	FAM171A1	Stomach cancer	0	1	3	6		0.3076			10	30	10	0	50
ENSG00000148468	FAM171A1	Testis cancer	0	0	2	10		0.1857			12	16.6667	0	0	16.6667
ENSG00000148468	FAM171A1	Thyroid cancer	0	3	1	0			4.897e-06		4	25	75	0	175
ENSG00000148468	FAM171A1	Urothelial cancer	0	4	6	2				0.0328	12	50	33.3333	0	116.667
ENSG00000149294	NCAM1	Breast cancer	0	0	1	10				0.07039	11	9.09091	0	0	9.09091
ENSG00000149294	NCAM1	Carcinoid	1	1	0	2					4	0	25	25	125
ENSG00000149294	NCAM1	Cervical cancer	0	0	0	11		0.1162			11	0	0	0	0
ENSG00000149294	NCAM1	Colorectal cancer	0	0	0	11		0.02765			11	0	0	0	0
ENSG00000149294	NCAM1	Endometrial cancer	0	0	0	12				0.02177	12	0	0	0	0
ENSG00000149294	NCAM1	Glioma	0	6	3	1		0.2913			10	30	60	0	150
ENSG00000149294	NCAM1	Head and neck cancer	0	0	0	4				0.001741	4	0	0	0	0
ENSG00000149294	NCAM1	Liver cancer	0	0	0	11				0.2822	11	0	0	0	0
ENSG00000149294	NCAM1	Lung cancer	0	0	0	10		0.004421			10	0	0	0	0
ENSG00000149294	NCAM1	Lymphoma	0	0	0	12					12	0	0	0	0
ENSG00000149294	NCAM1	Melanoma	0	2	0	10				0.2132	12	0	16.6667	0	33.3333
ENSG00000149294	NCAM1	Ovarian cancer	1	3	1	6		0.01628			11	9.09091	27.2727	9.09091	90.9091
ENSG00000149294	NCAM1	Pancreatic cancer	0	0	0	11	9.107e-06				11	0	0	0	0
ENSG00000149294	NCAM1	Prostate cancer	0	0	0	12		0.08125			12	0	0	0	0
ENSG00000149294	NCAM1	Renal cancer	0	1	0	11			0.0008198		12	0	8.33333	0	16.6667
ENSG00000149294	NCAM1	Skin cancer	0	0	0	10					10	0	0	0	0
ENSG00000149294	NCAM1	Stomach cancer	0	0	0	11				0.02966	11	0	0	0	0
ENSG00000149294	NCAM1	Testis cancer	0	0	1	10				0.2242	11	9.09091	0	0	9.09091
ENSG00000149294	NCAM1	Thyroid cancer	0	1	0	3				0.0375	4	0	25	0	50
ENSG00000149294	NCAM1	Urothelial cancer	0	0	0	11				5.823e-05	11	0	0	0	0
ENSG00000151694	ADAM17	Breast cancer	0	0	11	1		0.2279			12	91.6667	0	0	91.6667
ENSG00000151694	ADAM17	Carcinoid	2	2	0	0					4	0	50	50	250
ENSG00000151694	ADAM17	Cervical cancer	2	2	7	1				0.001294	12	58.3333	16.6667	16.6667	141.667
ENSG00000151694	ADAM17	Colorectal cancer	8	4	0	0		0.1276			12	0	33.3333	66.6667	266.667
ENSG00000151694	ADAM17	Endometrial cancer	4	3	4	0				0.003507	11	36.3636	27.2727	36.3636	200
ENSG00000151694	ADAM17	Glioma	0	8	2	2		0.1566			12	16.6667	66.6667	0	150
ENSG00000151694	ADAM17	Head and neck cancer	0	2	2	0				0.05146	4	50	50	0	150
ENSG00000151694	ADAM17	Liver cancer	1	3	5	1				0.002118	10	50	30	10	140
ENSG00000151694	ADAM17	Lung cancer	2	5	3	2				0.1552	12	25	41.6667	16.6667	158.333
ENSG00000151694	ADAM17	Lymphoma	0	3	9	0					12	75	25	0	125
ENSG00000151694	ADAM17	Melanoma	0	3	7	2				0.04092	12	58.3333	25	0	108.333
ENSG00000151694	ADAM17	Ovarian cancer	3	3	4	2				0.3695	12	33.3333	25	25	158.333
ENSG00000151694	ADAM17	Pancreatic cancer	1	3	4	0				0.003532	8	50	37.5	12.5	162.5
ENSG00000151694	ADAM17	Prostate cancer	0	0	10	2				0.3133	12	83.3333	0	0	83.3333
ENSG00000151694	ADAM17	Renal cancer	0	2	10	0				0.003823	12	83.3333	16.6667	0	116.667
ENSG00000151694	ADAM17	Skin cancer	0	4	4	3					11	36.3636	36.3636	0	109.091
ENSG00000151694	ADAM17	Stomach cancer	4	1	4	3		0.08632			12	33.3333	8.33333	33.3333	150
ENSG00000151694	ADAM17	Testis cancer	2	4	6	0				0.2612	12	50	33.3333	16.6667	166.667
ENSG00000151694	ADAM17	Thyroid cancer	0	0	3	0				0.04477	3	100	0	0	100
ENSG00000151694	ADAM17	Urothelial cancer	1	5	6	0			4.232e-05		12	50	41.6667	8.33333	158.333
ENSG00000153208	MERTK	Breast cancer	0	3	0	8				0.02174	11	0	27.2727	0	54.5455
ENSG00000153208	MERTK	Carcinoid	0	0	0	4					4	0	0	0	0
ENSG00000153208	MERTK	Cervical cancer	2	3	1	6		0.08099			12	8.33333	25	16.6667	108.333
ENSG00000153208	MERTK	Colorectal cancer	2	2	3	5				0.0485	12	25	16.6667	16.6667	108.333
ENSG00000153208	MERTK	Endometrial cancer	5	0	3	4		0.2684			12	25	0	41.6667	150
ENSG00000153208	MERTK	Glioma	0	0	0	12		0.2442			12	0	0	0	0
ENSG00000153208	MERTK	Head and neck cancer	0	0	0	4		0.1769			4	0	0	0	0
ENSG00000153208	MERTK	Liver cancer	7	2	1	2				0.1072	12	8.33333	16.6667	58.3333	216.667
ENSG00000153208	MERTK	Lung cancer	0	2	0	8	0.0004743				10	0	20	0	40
ENSG00000153208	MERTK	Lymphoma	0	0	1	10					11	9.09091	0	0	9.09091
ENSG00000153208	MERTK	Melanoma	1	1	0	9				0.06836	11	0	9.09091	9.09091	45.4545
ENSG00000153208	MERTK	Ovarian cancer	1	0	7	4		0.1252			12	58.3333	0	8.33333	83.3333
ENSG00000153208	MERTK	Pancreatic cancer	1	2	1	6		0.06222			10	10	20	10	80
ENSG00000153208	MERTK	Prostate cancer	1	3	3	3				0.3723	10	30	30	10	120
ENSG00000153208	MERTK	Renal cancer	9	3	0	0	4.433e-05				12	0	25	75	275
ENSG00000153208	MERTK	Skin cancer	0	1	1	10					12	8.33333	8.33333	0	25
ENSG00000153208	MERTK	Stomach cancer	0	1	2	8				0.05131	11	18.1818	9.09091	0	36.3636
ENSG00000153208	MERTK	Testis cancer	0	2	2	8				0.2113	12	16.6667	16.6667	0	50
ENSG00000153208	MERTK	Thyroid cancer	2	1	0	1		0.05859			4	0	25	50	200
ENSG00000153208	MERTK	Urothelial cancer	0	1	1	10		0.02049			12	8.33333	8.33333	0	25
ENSG00000156869	FRRS1	Breast cancer	0	6	5	0		0.0397			11	45.4545	54.5455	0	154.545
ENSG00000156869	FRRS1	Carcinoid	0	0	2	2					4	50	0	0	50
ENSG00000156869	FRRS1	Cervical cancer	0	6	3	2				0.08024	11	27.2727	54.5455	0	136.364
ENSG00000156869	FRRS1	Colorectal cancer	4	7	0	0		0.1248			11	0	63.6364	36.3636	236.364
ENSG00000156869	FRRS1	Endometrial cancer	2	4	5	1				0.02072	12	41.6667	33.3333	16.6667	158.333
ENSG00000156869	FRRS1	Glioma	0	9	1	1		0.06633			11	9.09091	81.8182	0	172.727
ENSG00000156869	FRRS1	Head and neck cancer	0	1	0	2				0.08342	3	0	33.3333	0	66.6667
ENSG00000156869	FRRS1	Liver cancer	2	10	0	0				0.1679	12	0	83.3333	16.6667	216.667
ENSG00000156869	FRRS1	Lung cancer	0	5	2	4				0.008541	11	18.1818	45.4545	0	109.091
ENSG00000156869	FRRS1	Lymphoma	0	1	4	7					12	33.3333	8.33333	0	50
ENSG00000156869	FRRS1	Melanoma	3	6	1	1				0.07002	11	9.09091	54.5455	27.2727	200
ENSG00000156869	FRRS1	Ovarian cancer	0	5	3	3		0.2642			11	27.2727	45.4545	0	118.182
ENSG00000156869	FRRS1	Pancreatic cancer	3	7	0	1				0.008249	11	0	63.6364	27.2727	209.091
ENSG00000156869	FRRS1	Prostate cancer	0	2	1	7				0.1057	10	10	20	0	50
ENSG00000156869	FRRS1	Renal cancer	0	2	5	5			0.0006533		12	41.6667	16.6667	0	75
ENSG00000156869	FRRS1	Skin cancer	0	3	4	4					11	36.3636	27.2727	0	90.9091
ENSG00000156869	FRRS1	Stomach cancer	4	6	1	0				0.0265	11	9.09091	54.5455	36.3636	227.273
ENSG00000156869	FRRS1	Testis cancer	0	5	4	3				0.01828	12	33.3333	41.6667	0	116.667
ENSG00000156869	FRRS1	Thyroid cancer	0	2	1	0				0.03557	3	33.3333	66.6667	0	166.667
ENSG00000156869	FRRS1	Urothelial cancer	1	4	5	2				0.03539	12	41.6667	33.3333	8.33333	133.333
ENSG00000157087	ATP2B2	Breast cancer	0	2	9	0				0.2043	11	81.8182	18.1818	0	118.182
ENSG00000157087	ATP2B2	Carcinoid	0	2	1	0					3	33.3333	66.6667	0	166.667
ENSG00000157087	ATP2B2	Cervical cancer	0	0	10	1		0.01264			11	90.9091	0	0	90.9091
ENSG00000157087	ATP2B2	Colorectal cancer	0	3	7	0				0.06837	10	70	30	0	130
ENSG00000157087	ATP2B2	Endometrial cancer	0	7	4	0				0.01594	11	36.3636	63.6364	0	163.636
ENSG00000157087	ATP2B2	Glioma	0	9	1	0		0.3592			10	10	90	0	190
ENSG00000157087	ATP2B2	Head and neck cancer	0	0	3	0		0.3625			3	100	0	0	100
ENSG00000157087	ATP2B2	Liver cancer	1	5	5	1		0.04085			12	41.6667	41.6667	8.33333	150
ENSG00000157087	ATP2B2	Lung cancer	0	1	7	1		0.4653			9	77.7778	11.1111	0	100
ENSG00000157087	ATP2B2	Lymphoma	0	2	7	3					12	58.3333	16.6667	0	91.6667
ENSG00000157087	ATP2B2	Melanoma	0	1	8	1		0.05607			10	80	10	0	100
ENSG00000157087	ATP2B2	Ovarian cancer	0	0	9	0				0.1929	9	100	0	0	100
ENSG00000157087	ATP2B2	Pancreatic cancer	0	0	8	4		0.0002321			12	66.6667	0	0	66.6667
ENSG00000157087	ATP2B2	Prostate cancer	0	0	7	4				0.2702	11	63.6364	0	0	63.6364
ENSG00000157087	ATP2B2	Renal cancer	0	0	5	7		0.001455			12	41.6667	0	0	41.6667
ENSG00000157087	ATP2B2	Skin cancer	0	0	7	2					9	77.7778	0	0	77.7778
ENSG00000157087	ATP2B2	Stomach cancer	0	0	9	1				0.001082	10	90	0	0	90
ENSG00000157087	ATP2B2	Testis cancer	0	1	10	1		0.01328			12	83.3333	8.33333	0	100
ENSG00000157087	ATP2B2	Thyroid cancer	0	3	1	0				0.08339	4	25	75	0	175
ENSG00000157087	ATP2B2	Urothelial cancer	0	2	8	1		0.007947			11	72.7273	18.1818	0	109.091
ENSG00000157227	MMP14	Breast cancer	0	1	9	0				0.1344	10	90	10	0	110
ENSG00000157227	MMP14	Carcinoid	0	1	1	2					4	25	25	0	75
ENSG00000157227	MMP14	Cervical cancer	0	0	9	3				0.1374	12	75	0	0	75
ENSG00000157227	MMP14	Colorectal cancer	0	2	7	3				0.0111	12	58.3333	16.6667	0	91.6667
ENSG00000157227	MMP14	Endometrial cancer	0	0	9	2		0.2812			11	81.8182	0	0	81.8182
ENSG00000157227	MMP14	Glioma	0	0	2	10				0.04279	12	16.6667	0	0	16.6667
ENSG00000157227	MMP14	Head and neck cancer	0	3	0	1				0.01123	4	0	75	0	150
ENSG00000157227	MMP14	Liver cancer	0	0	6	6				0.003053	12	50	0	0	50
ENSG00000157227	MMP14	Lung cancer	0	2	7	3				0.00591	12	58.3333	16.6667	0	91.6667
ENSG00000157227	MMP14	Lymphoma	0	0	0	12					12	0	0	0	0
ENSG00000157227	MMP14	Melanoma	0	0	7	5		0.195			12	58.3333	0	0	58.3333
ENSG00000157227	MMP14	Ovarian cancer	0	1	6	4			0.0009476		11	54.5455	9.09091	0	72.7273
ENSG00000157227	MMP14	Pancreatic cancer	0	1	8	3				0.003817	12	66.6667	8.33333	0	83.3333
ENSG00000157227	MMP14	Prostate cancer	0	2	7	1		0.0731			10	70	20	0	110
ENSG00000157227	MMP14	Renal cancer	0	7	5	0			0.000134		12	41.6667	58.3333	0	158.333
ENSG00000157227	MMP14	Skin cancer	0	0	4	7					11	36.3636	0	0	36.3636
ENSG00000157227	MMP14	Stomach cancer	0	2	4	5				0.05024	11	36.3636	18.1818	0	72.7273
ENSG00000157227	MMP14	Testis cancer	0	1	5	5				0.06694	11	45.4545	9.09091	0	63.6364
ENSG00000157227	MMP14	Thyroid cancer	0	1	2	1				0.01003	4	50	25	0	100
ENSG00000157227	MMP14	Urothelial cancer	0	3	6	3				0.003413	12	50	25	0	100
ENSG00000160654	CD3G	Breast cancer	0	0	0	12	0.0006333				12	0	0	0	0
ENSG00000160654	CD3G	Carcinoid	0	1	1	2					4	25	25	0	75
ENSG00000160654	CD3G	Cervical cancer	0	1	1	9	0.0002614				11	9.09091	9.09091	0	27.2727
ENSG00000160654	CD3G	Colorectal cancer	0	2	3	6		0.004577			11	27.2727	18.1818	0	63.6364
ENSG00000160654	CD3G	Endometrial cancer	0	2	7	3		3.117e-05			12	58.3333	16.6667	0	91.6667
ENSG00000160654	CD3G	Glioma	0	0	1	11				0.06303	12	8.33333	0	0	8.33333
ENSG00000160654	CD3G	Head and neck cancer	0	1	0	2	0.0003003				3	0	33.3333	0	66.6667
ENSG00000160654	CD3G	Liver cancer	0	1	0	10		0.01982			11	0	9.09091	0	18.1818
ENSG00000160654	CD3G	Lung cancer	0	1	0	10		0.01537			11	0	9.09091	0	18.1818
ENSG00000160654	CD3G	Lymphoma	0	0	0	11					11	0	0	0	0
ENSG00000160654	CD3G	Melanoma	0	0	2	9		0.008253			11	18.1818	0	0	18.1818
ENSG00000160654	CD3G	Ovarian cancer	0	0	2	9		0.001084			11	18.1818	0	0	18.1818
ENSG00000160654	CD3G	Pancreatic cancer	0	1	2	8				0.01541	11	18.1818	9.09091	0	36.3636
ENSG00000160654	CD3G	Prostate cancer	0	1	3	6		0.2193			10	30	10	0	50
ENSG00000160654	CD3G	Renal cancer	0	1	0	11			9.33e-05		12	0	8.33333	0	16.6667
ENSG00000160654	CD3G	Skin cancer	0	0	0	12					12	0	0	0	0
ENSG00000160654	CD3G	Stomach cancer	0	1	1	8		0.1605			10	10	10	0	30
ENSG00000160654	CD3G	Testis cancer	0	0	0	12				0.02369	12	0	0	0	0
ENSG00000160654	CD3G	Thyroid cancer	1	2	0	0		0.04125			3	0	66.6667	33.3333	233.333
ENSG00000160654	CD3G	Urothelial cancer	0	0	0	12		0.002095			12	0	0	0	0
ENSG00000160683	CXCR5	Breast cancer	0	3	4	4		0.08508			11	36.3636	27.2727	0	90.9091
ENSG00000160683	CXCR5	Carcinoid	0	0	1	3					4	25	0	0	25
ENSG00000160683	CXCR5	Cervical cancer	0	1	1	9		0.01524			11	9.09091	9.09091	0	27.2727
ENSG00000160683	CXCR5	Colorectal cancer	0	1	5	6				0.1683	12	41.6667	8.33333	0	58.3333
ENSG00000160683	CXCR5	Endometrial cancer	0	1	1	8		0.1192			10	10	10	0	30
ENSG00000160683	CXCR5	Glioma	0	1	2	6					9	22.2222	11.1111	0	44.4444
ENSG00000160683	CXCR5	Head and neck cancer	0	0	2	1		4.02e-05			3	66.6667	0	0	66.6667
ENSG00000160683	CXCR5	Liver cancer	0	6	3	3					12	25	50	0	125
ENSG00000160683	CXCR5	Lung cancer	1	2	2	7		0.02083			12	16.6667	16.6667	8.33333	75
ENSG00000160683	CXCR5	Lymphoma	2	2	2	5					11	18.1818	18.1818	18.1818	109.091
ENSG00000160683	CXCR5	Melanoma	0	2	5	5		0.00323			12	41.6667	16.6667	0	75
ENSG00000160683	CXCR5	Ovarian cancer	0	1	3	8		0.01187			12	25	8.33333	0	41.6667
ENSG00000160683	CXCR5	Pancreatic cancer	0	0	3	8		0.3657			11	27.2727	0	0	27.2727
ENSG00000160683	CXCR5	Prostate cancer	0	8	3	1		0.002415			12	25	66.6667	0	158.333
ENSG00000160683	CXCR5	Renal cancer	0	2	2	7				1.52e-05	11	18.1818	18.1818	0	54.5455
ENSG00000160683	CXCR5	Skin cancer	0	0	1	9					10	10	0	0	10
ENSG00000160683	CXCR5	Stomach cancer	0	1	2	5				0.421	8	25	12.5	0	50
ENSG00000160683	CXCR5	Testis cancer	0	1	4	7				0.002033	12	33.3333	8.33333	0	50
ENSG00000160683	CXCR5	Thyroid cancer	0	1	1	2				0.1375	4	25	25	0	75
ENSG00000160683	CXCR5	Urothelial cancer	0	3	2	7		0.1897			12	16.6667	25	0	66.6667
ENSG00000161798	AQP5	Breast cancer	0	0	3	9		0.004673			12	25	0	0	25
ENSG00000161798	AQP5	Carcinoid	0	0	0	4					4	0	0	0	0
ENSG00000161798	AQP5	Cervical cancer	1	0	0	11		0.05			12	0	0	8.33333	25
ENSG00000161798	AQP5	Colorectal cancer	0	0	0	11		0.3299			11	0	0	0	0
ENSG00000161798	AQP5	Endometrial cancer	4	6	2	0		0.005996			12	16.6667	50	33.3333	216.667
ENSG00000161798	AQP5	Glioma	0	0	0	12				0.001916	12	0	0	0	0
ENSG00000161798	AQP5	Head and neck cancer	0	0	0	4	1.751e-05				4	0	0	0	0
ENSG00000161798	AQP5	Liver cancer	0	1	2	9		0.004127			12	16.6667	8.33333	0	33.3333
ENSG00000161798	AQP5	Lung cancer	0	1	3	7		0.01023			11	27.2727	9.09091	0	45.4545
ENSG00000161798	AQP5	Lymphoma	0	0	0	12					12	0	0	0	0
ENSG00000161798	AQP5	Melanoma	0	0	1	11		0.09391			12	8.33333	0	0	8.33333
ENSG00000161798	AQP5	Ovarian cancer	2	0	2	8		0.003701			12	16.6667	0	16.6667	66.6667
ENSG00000161798	AQP5	Pancreatic cancer	3	2	0	3				0.002875	8	0	25	37.5	162.5
ENSG00000161798	AQP5	Prostate cancer	0	0	0	12		0.002462			12	0	0	0	0
ENSG00000161798	AQP5	Renal cancer	0	0	0	12		0.0001685			12	0	0	0	0
ENSG00000161798	AQP5	Skin cancer	0	0	0	12					12	0	0	0	0
ENSG00000161798	AQP5	Stomach cancer	0	1	2	9		0.2527			12	16.6667	8.33333	0	33.3333
ENSG00000161798	AQP5	Testis cancer	0	0	0	12		0.05276			12	0	0	0	0
ENSG00000161798	AQP5	Thyroid cancer	0	0	0	3		0.002511			3	0	0	0	0
ENSG00000161798	AQP5	Urothelial cancer	0	0	1	10				0.009113	11	9.09091	0	0	9.09091
ENSG00000163347	CLDN1	Breast cancer	0	1	1	9		0.05893			11	9.09091	9.09091	0	27.2727
ENSG00000163347	CLDN1	Carcinoid	0	1	1	2					4	25	25	0	75
ENSG00000163347	CLDN1	Cervical cancer	9	0	1	1		0.004582			11	9.09091	0	81.8182	254.545
ENSG00000163347	CLDN1	Colorectal cancer	6	5	1	0				0.1555	12	8.33333	41.6667	50	241.667
ENSG00000163347	CLDN1	Endometrial cancer	0	3	4	3			0.0001997		10	40	30	0	100
ENSG00000163347	CLDN1	Glioma	0	0	3	6				0.007921	9	33.3333	0	0	33.3333
ENSG00000163347	CLDN1	Head and neck cancer	2	1	0	1				0.2433	4	0	25	50	200
ENSG00000163347	CLDN1	Liver cancer	4	7	0	1				0.3535	12	0	58.3333	33.3333	216.667
ENSG00000163347	CLDN1	Lung cancer	3	6	1	1				0.2039	11	9.09091	54.5455	27.2727	200
ENSG00000163347	CLDN1	Lymphoma	1	4	1	6					12	8.33333	33.3333	8.33333	100
ENSG00000163347	CLDN1	Melanoma	0	2	3	4				0.1483	9	33.3333	22.2222	0	77.7778
ENSG00000163347	CLDN1	Ovarian cancer	4	4	1	3		0.05248			12	8.33333	33.3333	33.3333	175
ENSG00000163347	CLDN1	Pancreatic cancer	7	2	3	0			0.0005235		12	25	16.6667	58.3333	233.333
ENSG00000163347	CLDN1	Prostate cancer	1	0	1	8		0.3061			10	10	0	10	40
ENSG00000163347	CLDN1	Renal cancer	0	2	3	5		0.113			10	30	20	0	70
ENSG00000163347	CLDN1	Skin cancer	2	2	4	1					9	44.4444	22.2222	22.2222	155.556
ENSG00000163347	CLDN1	Stomach cancer	3	6	1	1				0.04431	11	9.09091	54.5455	27.2727	200
ENSG00000163347	CLDN1	Testis cancer	0	3	1	7				0.09204	11	9.09091	27.2727	0	63.6364
ENSG00000163347	CLDN1	Thyroid cancer	2	1	0	1		0.001093			4	0	25	50	200
ENSG00000163347	CLDN1	Urothelial cancer	4	6	1	1				0.1218	12	8.33333	50	33.3333	208.333
ENSG00000163814	CDCP1	Breast cancer	0	1	8	3				0.09308	12	66.6667	8.33333	0	83.3333
ENSG00000163814	CDCP1	Carcinoid	0	1	2	1					4	50	25	0	100
ENSG00000163814	CDCP1	Cervical cancer	0	2	6	4				0.045	12	50	16.6667	0	83.3333
ENSG00000163814	CDCP1	Colorectal cancer	1	9	2	0		0.01668			12	16.6667	75	8.33333	191.667
ENSG00000163814	CDCP1	Endometrial cancer	0	8	2	2				0.2656	12	16.6667	66.6667	0	150
ENSG00000163814	CDCP1	Glioma	0	1	0	11				0.0111	12	0	8.33333	0	16.6667
ENSG00000163814	CDCP1	Head and neck cancer	0	2	1	1				0.001506	4	25	50	0	125
ENSG00000163814	CDCP1	Liver cancer	0	3	4	5				0.02937	12	33.3333	25	0	83.3333
ENSG00000163814	CDCP1	Lung cancer	0	1	4	6			1.413e-05		11	36.3636	9.09091	0	54.5455
ENSG00000163814	CDCP1	Lymphoma	0	0	0	12					12	0	0	0	0
ENSG00000163814	CDCP1	Melanoma	0	1	2	8				0.2146	11	18.1818	9.09091	0	36.3636
ENSG00000163814	CDCP1	Ovarian cancer	0	6	4	2				0.1003	12	33.3333	50	0	133.333
ENSG00000163814	CDCP1	Pancreatic cancer	2	5	2	3			0.0001479		12	16.6667	41.6667	16.6667	150
ENSG00000163814	CDCP1	Prostate cancer	0	1	5	5		0.02143			11	45.4545	9.09091	0	63.6364
ENSG00000163814	CDCP1	Renal cancer	0	2	2	8				0.009982	12	16.6667	16.6667	0	50
ENSG00000163814	CDCP1	Skin cancer	0	4	1	6					11	9.09091	36.3636	0	81.8182
ENSG00000163814	CDCP1	Stomach cancer	0	6	3	2		0.03589			11	27.2727	54.5455	0	136.364
ENSG00000163814	CDCP1	Testis cancer	0	0	0	12				0.2986	12	0	0	0	0
ENSG00000163814	CDCP1	Thyroid cancer	0	0	4	0		0.1212			4	100	0	0	100
ENSG00000163814	CDCP1	Urothelial cancer	0	6	2	3		0.1337			11	18.1818	54.5455	0	127.273
ENSG00000164342	TLR3	Breast cancer	0	2	6	3		0.02134			11	54.5455	18.1818	0	90.9091
ENSG00000164342	TLR3	Carcinoid	0	1	0	3					4	0	25	0	50
ENSG00000164342	TLR3	Cervical cancer	0	4	5	3				0.2148	12	41.6667	33.3333	0	108.333
ENSG00000164342	TLR3	Colorectal cancer	0	6	4	1		0.07261			11	36.3636	54.5455	0	145.455
ENSG00000164342	TLR3	Endometrial cancer	0	5	5	2		0.007466			12	41.6667	41.6667	0	125
ENSG00000164342	TLR3	Glioma	0	2	1	8				0.1104	11	9.09091	18.1818	0	45.4545
ENSG00000164342	TLR3	Head and neck cancer	0	0	2	2				0.1808	4	50	0	0	50
ENSG00000164342	TLR3	Liver cancer	0	4	3	5				0.006388	12	25	33.3333	0	91.6667
ENSG00000164342	TLR3	Lung cancer	0	1	4	5				0.01563	10	40	10	0	60
ENSG00000164342	TLR3	Lymphoma	0	0	0	12					12	0	0	0	0
ENSG00000164342	TLR3	Melanoma	0	2	3	6				0.09284	11	27.2727	18.1818	0	63.6364
ENSG00000164342	TLR3	Ovarian cancer	0	2	6	4		0.0225			12	50	16.6667	0	83.3333
ENSG00000164342	TLR3	Pancreatic cancer	0	7	3	1			0.0003087		11	27.2727	63.6364	0	154.545
ENSG00000164342	TLR3	Prostate cancer	0	2	3	7		0.1166			12	25	16.6667	0	58.3333
ENSG00000164342	TLR3	Renal cancer	2	9	1	0				0.004724	12	8.33333	75	16.6667	208.333
ENSG00000164342	TLR3	Skin cancer	0	0	2	10					12	16.6667	0	0	16.6667
ENSG00000164342	TLR3	Stomach cancer	0	1	3	6		0.1184			10	30	10	0	50
ENSG00000164342	TLR3	Testis cancer	0	0	2	10				0.004515	12	16.6667	0	0	16.6667
ENSG00000164342	TLR3	Thyroid cancer	0	3	1	0		0.03889			4	25	75	0	175
ENSG00000164342	TLR3	Urothelial cancer	0	3	5	3		0.1827			11	45.4545	27.2727	0	100
ENSG00000165478	HEPACAM	Breast cancer	0	0	2	10		0.003217			12	16.6667	0	0	16.6667
ENSG00000165478	HEPACAM	Carcinoid	0	0	1	3					4	25	0	0	25
ENSG00000165478	HEPACAM	Cervical cancer	0	0	0	12				0.01056	12	0	0	0	0
ENSG00000165478	HEPACAM	Colorectal cancer	0	0	2	9					11	18.1818	0	0	18.1818
ENSG00000165478	HEPACAM	Endometrial cancer	0	0	0	12		0.1643			12	0	0	0	0
ENSG00000165478	HEPACAM	Glioma	2	6	1	3		0.06411			12	8.33333	50	16.6667	158.333
ENSG00000165478	HEPACAM	Head and neck cancer	0	1	1	2					4	25	25	0	75
ENSG00000165478	HEPACAM	Liver cancer	0	1	1	10		0.1474			12	8.33333	8.33333	0	25
ENSG00000165478	HEPACAM	Lung cancer	0	0	0	10					10	0	0	0	0
ENSG00000165478	HEPACAM	Lymphoma	0	0	0	12					12	0	0	0	0
ENSG00000165478	HEPACAM	Melanoma	0	0	1	10		0.09164			11	9.09091	0	0	9.09091
ENSG00000165478	HEPACAM	Ovarian cancer	0	0	0	11				0.2246	11	0	0	0	0
ENSG00000165478	HEPACAM	Pancreatic cancer	0	0	0	12		0.07578			12	0	0	0	0
ENSG00000165478	HEPACAM	Prostate cancer	0	0	4	8		0.01329			12	33.3333	0	0	33.3333
ENSG00000165478	HEPACAM	Renal cancer	0	0	0	12				1.058e-06	12	0	0	0	0
ENSG00000165478	HEPACAM	Skin cancer	0	0	1	11					12	8.33333	0	0	8.33333
ENSG00000165478	HEPACAM	Stomach cancer	0	0	0	11				0.2623	11	0	0	0	0
ENSG00000165478	HEPACAM	Testis cancer	0	0	0	12				0.3213	12	0	0	0	0
ENSG00000165478	HEPACAM	Thyroid cancer	0	0	2	2					4	50	0	0	50
ENSG00000165478	HEPACAM	Urothelial cancer	0	0	2	10					12	16.6667	0	0	16.6667
ENSG00000168003	SLC3A2	Breast cancer	0	3	0	9				0.1786	12	0	25	0	50
ENSG00000168003	SLC3A2	Carcinoid	2	1	0	1					4	0	25	50	200
ENSG00000168003	SLC3A2	Cervical cancer	0	5	1	5				0.009612	11	9.09091	45.4545	0	100
ENSG00000168003	SLC3A2	Colorectal cancer	0	7	4	1				0.359	12	33.3333	58.3333	0	150
ENSG00000168003	SLC3A2	Endometrial cancer	0	3	6	2				0.00787	11	54.5455	27.2727	0	109.091
ENSG00000168003	SLC3A2	Glioma	0	4	0	8				0.2057	12	0	33.3333	0	66.6667
ENSG00000168003	SLC3A2	Head and neck cancer	1	0	3	0				0.002415	4	75	0	25	150
ENSG00000168003	SLC3A2	Liver cancer	0	0	5	6			0.0008167		11	45.4545	0	0	45.4545
ENSG00000168003	SLC3A2	Lung cancer	0	3	3	4				0.00209	10	30	30	0	90
ENSG00000168003	SLC3A2	Lymphoma	0	4	3	5					12	25	33.3333	0	91.6667
ENSG00000168003	SLC3A2	Melanoma	8	2	0	2		0.2619			12	0	16.6667	66.6667	233.333
ENSG00000168003	SLC3A2	Ovarian cancer	1	0	3	8		0.04157			12	25	0	8.33333	50
ENSG00000168003	SLC3A2	Pancreatic cancer	0	3	3	6		0.02287			12	25	25	0	75
ENSG00000168003	SLC3A2	Prostate cancer	0	1	0	10				0.3714	11	0	9.09091	0	18.1818
ENSG00000168003	SLC3A2	Renal cancer	0	2	0	10	0.0008216				12	0	16.6667	0	33.3333
ENSG00000168003	SLC3A2	Skin cancer	2	9	1	0					12	8.33333	75	16.6667	208.333
ENSG00000168003	SLC3A2	Stomach cancer	0	3	1	5		0.02916			9	11.1111	33.3333	0	77.7778
ENSG00000168003	SLC3A2	Testis cancer	3	4	0	4				0.005516	11	0	36.3636	27.2727	154.545
ENSG00000168003	SLC3A2	Thyroid cancer	0	0	0	3		0.00349			3	0	0	0	0
ENSG00000168003	SLC3A2	Urothelial cancer	2	1	6	2			0.0001483		11	54.5455	9.09091	18.1818	127.273
ENSG00000169432	SCN9A	Breast cancer	0	2	1	8		0.2099			11	9.09091	18.1818	0	45.4545
ENSG00000169432	SCN9A	Carcinoid	0	3	0	1					4	0	75	0	150
ENSG00000169432	SCN9A	Cervical cancer	1	8	2	0				0.2826	11	18.1818	72.7273	9.09091	190.909
ENSG00000169432	SCN9A	Colorectal cancer	2	6	3	1				0.1128	12	25	50	16.6667	175
ENSG00000169432	SCN9A	Endometrial cancer	2	6	1	1				8.984e-05	10	10	60	20	190
ENSG00000169432	SCN9A	Glioma	0	2	5	4				0.001473	11	45.4545	18.1818	0	81.8182
ENSG00000169432	SCN9A	Head and neck cancer	0	3	0	1				0.009433	4	0	75	0	150
ENSG00000169432	SCN9A	Liver cancer	0	7	1	1				0.02279	9	11.1111	77.7778	0	166.667
ENSG00000169432	SCN9A	Lung cancer	1	3	4	3		0.2238			11	36.3636	27.2727	9.09091	118.182
ENSG00000169432	SCN9A	Lymphoma	0	4	2	6					12	16.6667	33.3333	0	83.3333
ENSG00000169432	SCN9A	Melanoma	1	5	4	2		0.223			12	33.3333	41.6667	8.33333	141.667
ENSG00000169432	SCN9A	Ovarian cancer	1	3	3	0				0.3635	7	42.8571	42.8571	14.2857	171.429
ENSG00000169432	SCN9A	Pancreatic cancer	0	4	6	1		0.1452			11	54.5455	36.3636	0	127.273
ENSG00000169432	SCN9A	Prostate cancer	1	6	1	1				0.2268	9	11.1111	66.6667	11.1111	177.778
ENSG00000169432	SCN9A	Renal cancer	0	4	5	3			2.303e-05		12	41.6667	33.3333	0	108.333
ENSG00000169432	SCN9A	Skin cancer	0	0	2	10					12	16.6667	0	0	16.6667
ENSG00000169432	SCN9A	Stomach cancer	0	6	4	2				0.001687	12	33.3333	50	0	133.333
ENSG00000169432	SCN9A	Testis cancer	1	4	2	4		0.06743			11	18.1818	36.3636	9.09091	118.182
ENSG00000169432	SCN9A	Thyroid cancer	1	2	0	0				0.02461	3	0	66.6667	33.3333	233.333
ENSG00000169432	SCN9A	Urothelial cancer	0	5	4	2				0.246	11	36.3636	45.4545	0	127.273
ENSG00000169851	PCDH7	Breast cancer	0	2	4	6				0.1874	12	33.3333	16.6667	0	66.6667
ENSG00000169851	PCDH7	Carcinoid	0	2	1	1					4	25	50	0	125
ENSG00000169851	PCDH7	Cervical cancer	1	4	4	3				0.08877	12	33.3333	33.3333	8.33333	125
ENSG00000169851	PCDH7	Colorectal cancer	8	4	0	0				0.04485	12	0	33.3333	66.6667	266.667
ENSG00000169851	PCDH7	Endometrial cancer	1	3	5	2				0.3323	11	45.4545	27.2727	9.09091	127.273
ENSG00000169851	PCDH7	Glioma	1	1	2	8		0.1376			12	16.6667	8.33333	8.33333	58.3333
ENSG00000169851	PCDH7	Head and neck cancer	0	0	3	1				0.245	4	75	0	0	75
ENSG00000169851	PCDH7	Liver cancer	2	4	2	3		0.01043			11	18.1818	36.3636	18.1818	145.455
ENSG00000169851	PCDH7	Lung cancer	1	4	5	2			6.464e-05		12	41.6667	33.3333	8.33333	133.333
ENSG00000169851	PCDH7	Lymphoma	0	7	5	0					12	41.6667	58.3333	0	158.333
ENSG00000169851	PCDH7	Melanoma	3	7	1	0				0.1958	11	9.09091	63.6364	27.2727	218.182
ENSG00000169851	PCDH7	Ovarian cancer	4	5	3	0		0.08394			12	25	41.6667	33.3333	208.333
ENSG00000169851	PCDH7	Pancreatic cancer	3	8	0	1				0.01017	12	0	66.6667	25	208.333
ENSG00000169851	PCDH7	Prostate cancer	0	2	2	8		0.09909			12	16.6667	16.6667	0	50
ENSG00000169851	PCDH7	Renal cancer	0	0	6	6				0.0002091	12	50	0	0	50
ENSG00000169851	PCDH7	Skin cancer	0	3	3	5					11	27.2727	27.2727	0	81.8182
ENSG00000169851	PCDH7	Stomach cancer	3	6	1	1			0.0006418		11	9.09091	54.5455	27.2727	200
ENSG00000169851	PCDH7	Testis cancer	0	3	3	6				0.1546	12	25	25	0	75
ENSG00000169851	PCDH7	Thyroid cancer	0	0	3	1				0.07654	4	75	0	0	75
ENSG00000169851	PCDH7	Urothelial cancer	0	3	4	4				0.01561	11	36.3636	27.2727	0	90.9091
ENSG00000171105	INSR	Breast cancer	0	6	4	0		0.04639			10	40	60	0	160
ENSG00000171105	INSR	Carcinoid	0	3	1	0					4	25	75	0	175
ENSG00000171105	INSR	Cervical cancer	0	1	4	5		0.2419			10	40	10	0	60
ENSG00000171105	INSR	Colorectal cancer	0	8	3	0				0.009654	11	27.2727	72.7273	0	172.727
ENSG00000171105	INSR	Endometrial cancer	0	2	8	0				0.09698	10	80	20	0	120
ENSG00000171105	INSR	Glioma	0	3	7	2		0.1442			12	58.3333	25	0	108.333
ENSG00000171105	INSR	Head and neck cancer	0	1	2	0		0.01152			3	66.6667	33.3333	0	133.333
ENSG00000171105	INSR	Liver cancer	0	8	3	1				0.2584	12	25	66.6667	0	158.333
ENSG00000171105	INSR	Lung cancer	0	2	3	5		0.05087			10	30	20	0	70
ENSG00000171105	INSR	Lymphoma	0	0	7	3					10	70	0	0	70
ENSG00000171105	INSR	Melanoma	0	1	6	5		0.197			12	50	8.33333	0	66.6667
ENSG00000171105	INSR	Ovarian cancer	0	1	7	2		0.3051			10	70	10	0	90
ENSG00000171105	INSR	Pancreatic cancer	0	3	4	3		0.09295			10	40	30	0	100
ENSG00000171105	INSR	Prostate cancer	0	3	8	0		0.1864			11	72.7273	27.2727	0	127.273
ENSG00000171105	INSR	Renal cancer	0	2	9	1		0.06333			12	75	16.6667	0	108.333
ENSG00000171105	INSR	Skin cancer	0	0	1	9					10	10	0	0	10
ENSG00000171105	INSR	Stomach cancer	0	2	7	2				0.00345	11	63.6364	18.1818	0	100
ENSG00000171105	INSR	Testis cancer	0	0	7	3		0.2429			10	70	0	0	70
ENSG00000171105	INSR	Thyroid cancer	0	3	1	0				0.2754	4	25	75	0	175
ENSG00000171105	INSR	Urothelial cancer	0	1	7	2		0.08815			10	70	10	0	90
ENSG00000171659	GPR34	Breast cancer	0	0	0	12				0.01262	12	0	0	0	0
ENSG00000171659	GPR34	Carcinoid	0	1	3	0					4	75	25	0	125
ENSG00000171659	GPR34	Cervical cancer	0	0	7	5		0.1079			12	58.3333	0	0	58.3333
ENSG00000171659	GPR34	Colorectal cancer	0	0	10	2		0.01431			12	83.3333	0	0	83.3333
ENSG00000171659	GPR34	Endometrial cancer	0	1	6	5		0.01444			12	50	8.33333	0	66.6667
ENSG00000171659	GPR34	Glioma	0	4	6	0		0.1199			10	60	40	0	140
ENSG00000171659	GPR34	Head and neck cancer	0	0	3	0		0.03737			3	100	0	0	100
ENSG00000171659	GPR34	Liver cancer	0	5	7	0				0.005829	12	58.3333	41.6667	0	141.667
ENSG00000171659	GPR34	Lung cancer	0	1	8	2		0.05132			11	72.7273	9.09091	0	90.9091
ENSG00000171659	GPR34	Lymphoma	0	2	8	2					12	66.6667	16.6667	0	100
ENSG00000171659	GPR34	Melanoma	0	7	4	1				0.01594	12	33.3333	58.3333	0	150
ENSG00000171659	GPR34	Ovarian cancer	0	3	6	3				0.009809	12	50	25	0	100
ENSG00000171659	GPR34	Pancreatic cancer	0	2	9	0		0.07186			11	81.8182	18.1818	0	118.182
ENSG00000171659	GPR34	Prostate cancer	0	1	4	7		0.1742			12	33.3333	8.33333	0	50
ENSG00000171659	GPR34	Renal cancer	0	1	10	0				0.3962	11	90.9091	9.09091	0	109.091
ENSG00000171659	GPR34	Skin cancer	0	0	7	5					12	58.3333	0	0	58.3333
ENSG00000171659	GPR34	Stomach cancer	0	1	5	4				0.002716	10	50	10	0	70
ENSG00000171659	GPR34	Testis cancer	0	2	10	0				0.1137	12	83.3333	16.6667	0	116.667
ENSG00000171659	GPR34	Thyroid cancer	0	3	1	0		0.001881			4	25	75	0	175
ENSG00000171659	GPR34	Urothelial cancer	0	5	7	0				0.03176	12	58.3333	41.6667	0	141.667
ENSG00000173535	TNFRSF10C	Breast cancer	0	1	0	11				0.2629	12	0	8.33333	0	16.6667
ENSG00000173535	TNFRSF10C	Carcinoid	0	0	0	4					4	0	0	0	0
ENSG00000173535	TNFRSF10C	Cervical cancer	0	0	1	11				0.004491	12	8.33333	0	0	8.33333
ENSG00000173535	TNFRSF10C	Colorectal cancer	0	0	3	9		0.007207			12	25	0	0	25
ENSG00000173535	TNFRSF10C	Endometrial cancer	0	0	1	11		0.02067			12	8.33333	0	0	8.33333
ENSG00000173535	TNFRSF10C	Glioma	0	0	0	12				0.0355	12	0	0	0	0
ENSG00000173535	TNFRSF10C	Head and neck cancer	0	0	0	4		0.1457			4	0	0	0	0
ENSG00000173535	TNFRSF10C	Liver cancer	0	1	0	10				0.01815	11	0	9.09091	0	18.1818
ENSG00000173535	TNFRSF10C	Lung cancer	0	0	1	11		0.002109			12	8.33333	0	0	8.33333
ENSG00000173535	TNFRSF10C	Lymphoma	0	0	1	11					12	8.33333	0	0	8.33333
ENSG00000173535	TNFRSF10C	Melanoma	0	0	1	10				0.05563	11	9.09091	0	0	9.09091
ENSG00000173535	TNFRSF10C	Ovarian cancer	0	1	2	9				0.04368	12	16.6667	8.33333	0	33.3333
ENSG00000173535	TNFRSF10C	Pancreatic cancer	0	0	0	12				0.08982	12	0	0	0	0
ENSG00000173535	TNFRSF10C	Prostate cancer	0	0	2	8		0.00194			10	20	0	0	20
ENSG00000173535	TNFRSF10C	Renal cancer	0	0	1	11		0.002735			12	8.33333	0	0	8.33333
ENSG00000173535	TNFRSF10C	Skin cancer	0	0	0	12					12	0	0	0	0
ENSG00000173535	TNFRSF10C	Stomach cancer	0	0	0	11		0.4833			11	0	0	0	0
ENSG00000173535	TNFRSF10C	Testis cancer	1	0	0	10				0.1839	11	0	0	9.09091	27.2727
ENSG00000173535	TNFRSF10C	Thyroid cancer	0	2	2	0		0.001335			4	50	50	0	150
ENSG00000173535	TNFRSF10C	Urothelial cancer	0	0	0	12				0.06541	12	0	0	0	0
ENSG00000173621	LRFN4	Breast cancer	0	0	1	11		0.02245			12	8.33333	0	0	8.33333
ENSG00000173621	LRFN4	Carcinoid	0	1	1	2					4	25	25	0	75
ENSG00000173621	LRFN4	Cervical cancer	0	0	1	11				0.005899	12	8.33333	0	0	8.33333
ENSG00000173621	LRFN4	Colorectal cancer	0	0	0	12				0.07507	12	0	0	0	0
ENSG00000173621	LRFN4	Endometrial cancer	0	0	1	11				0.0201	12	8.33333	0	0	8.33333
ENSG00000173621	LRFN4	Glioma	6	2	2	1		0.04348			11	18.1818	18.1818	54.5455	218.182
ENSG00000173621	LRFN4	Head and neck cancer	0	0	0	4				0.06726	4	0	0	0	0
ENSG00000173621	LRFN4	Liver cancer	2	0	2	8				0.018	12	16.6667	0	16.6667	66.6667
ENSG00000173621	LRFN4	Lung cancer	0	0	0	12				0.001031	12	0	0	0	0
ENSG00000173621	LRFN4	Lymphoma	0	0	0	12					12	0	0	0	0
ENSG00000173621	LRFN4	Melanoma	0	0	0	12		0.06561			12	0	0	0	0
ENSG00000173621	LRFN4	Ovarian cancer	0	0	0	12				0.06928	12	0	0	0	0
ENSG00000173621	LRFN4	Pancreatic cancer	0	0	0	12				0.05685	12	0	0	0	0
ENSG00000173621	LRFN4	Prostate cancer	0	1	1	10				0.09452	12	8.33333	8.33333	0	25
ENSG00000173621	LRFN4	Renal cancer	0	0	0	12		0.1931			12	0	0	0	0
ENSG00000173621	LRFN4	Skin cancer	0	0	0	12					12	0	0	0	0
ENSG00000173621	LRFN4	Stomach cancer	0	0	0	12		0.006801			12	0	0	0	0
ENSG00000173621	LRFN4	Testis cancer	0	0	2	9		0.1811			11	18.1818	0	0	18.1818
ENSG00000173621	LRFN4	Thyroid cancer	0	0	1	3				0.2854	4	25	0	0	25
ENSG00000173621	LRFN4	Urothelial cancer	0	0	1	11		0.3535			12	8.33333	0	0	8.33333
ENSG00000174607	UGT8	Breast cancer	0	2	4	4		0.007378			10	40	20	0	80
ENSG00000174607	UGT8	Carcinoid	0	2	1	1					4	25	50	0	125
ENSG00000174607	UGT8	Cervical cancer	0	2	4	5				0.2072	11	36.3636	18.1818	0	72.7273
ENSG00000174607	UGT8	Colorectal cancer	1	8	2	1		0.01253			12	16.6667	66.6667	8.33333	175
ENSG00000174607	UGT8	Endometrial cancer	0	4	5	3		0.2378			12	41.6667	33.3333	0	108.333
ENSG00000174607	UGT8	Glioma	5	5	0	0		0.1632			10	0	50	50	250
ENSG00000174607	UGT8	Head and neck cancer	0	1	1	2				0.01631	4	25	25	0	75
ENSG00000174607	UGT8	Liver cancer	1	3	4	4				0.01161	12	33.3333	25	8.33333	108.333
ENSG00000174607	UGT8	Lung cancer	1	1	5	5		0.2377			12	41.6667	8.33333	8.33333	83.3333
ENSG00000174607	UGT8	Lymphoma	0	4	1	6					11	9.09091	36.3636	0	81.8182
ENSG00000174607	UGT8	Melanoma	0	1	4	6				0.07778	11	36.3636	9.09091	0	54.5455
ENSG00000174607	UGT8	Ovarian cancer	1	4	4	3		0.001563			12	33.3333	33.3333	8.33333	125
ENSG00000174607	UGT8	Pancreatic cancer	0	5	7	0				0.04493	12	58.3333	41.6667	0	141.667
ENSG00000174607	UGT8	Prostate cancer	0	5	2	3		0.276			10	20	50	0	120
ENSG00000174607	UGT8	Renal cancer	0	2	5	5	8.547e-05				12	41.6667	16.6667	0	75
ENSG00000174607	UGT8	Skin cancer	0	0	0	12					12	0	0	0	0
ENSG00000174607	UGT8	Stomach cancer	2	7	2	0				0.2798	11	18.1818	63.6364	18.1818	200
ENSG00000174607	UGT8	Testis cancer	0	8	3	0		0.01784			11	27.2727	72.7273	0	172.727
ENSG00000174607	UGT8	Thyroid cancer	1	1	0	1				0.07531	3	0	33.3333	33.3333	166.667
ENSG00000174607	UGT8	Urothelial cancer	0	1	3	8				0.1486	12	25	8.33333	0	41.6667
ENSG00000175928	LRRN1	Breast cancer	0	1	1	10		0.01265			12	8.33333	8.33333	0	25
ENSG00000175928	LRRN1	Carcinoid	0	2	0	2					4	0	50	0	100
ENSG00000175928	LRRN1	Cervical cancer	0	6	1	5				0.4869	12	8.33333	50	0	108.333
ENSG00000175928	LRRN1	Colorectal cancer	0	2	2	8		0.01319			12	16.6667	16.6667	0	50
ENSG00000175928	LRRN1	Endometrial cancer	0	5	2	4				0.003301	11	18.1818	45.4545	0	109.091
ENSG00000175928	LRRN1	Glioma	1	6	1	4		0.02009			12	8.33333	50	8.33333	133.333
ENSG00000175928	LRRN1	Head and neck cancer	0	1	1	2		0.03022			4	25	25	0	75
ENSG00000175928	LRRN1	Liver cancer	2	4	0	5				0.2102	11	0	36.3636	18.1818	127.273
ENSG00000175928	LRRN1	Lung cancer	0	3	2	7		0.01977			12	16.6667	25	0	66.6667
ENSG00000175928	LRRN1	Lymphoma	0	4	1	7					12	8.33333	33.3333	0	75
ENSG00000175928	LRRN1	Melanoma	0	8	0	4				0.3337	12	0	66.6667	0	133.333
ENSG00000175928	LRRN1	Ovarian cancer	1	8	2	0				0.2961	11	18.1818	72.7273	9.09091	190.909
ENSG00000175928	LRRN1	Pancreatic cancer	0	6	0	6				0.02853	12	0	50	0	100
ENSG00000175928	LRRN1	Prostate cancer	0	0	2	10		0.2705			12	16.6667	0	0	16.6667
ENSG00000175928	LRRN1	Renal cancer	0	1	4	7		0.001392			12	33.3333	8.33333	0	50
ENSG00000175928	LRRN1	Skin cancer	0	5	2	5					12	16.6667	41.6667	0	100
ENSG00000175928	LRRN1	Stomach cancer	0	6	0	5				0.001857	11	0	54.5455	0	109.091
ENSG00000175928	LRRN1	Testis cancer	1	8	1	2		0.1667			12	8.33333	66.6667	8.33333	166.667
ENSG00000175928	LRRN1	Thyroid cancer	0	0	1	3		0.1754			4	25	0	0	25
ENSG00000175928	LRRN1	Urothelial cancer	0	7	3	2		0.07252			12	25	58.3333	0	141.667
ENSG00000176884	GRIN1	Breast cancer	0	0	0	11				0.03581	11	0	0	0	0
ENSG00000176884	GRIN1	Carcinoid	0	0	1	3					4	25	0	0	25
ENSG00000176884	GRIN1	Cervical cancer	0	2	3	6		0.451			11	27.2727	18.1818	0	63.6364
ENSG00000176884	GRIN1	Colorectal cancer	2	7	2	1				0.02683	12	16.6667	58.3333	16.6667	183.333
ENSG00000176884	GRIN1	Endometrial cancer	0	0	0	12		0.0005476			12	0	0	0	0
ENSG00000176884	GRIN1	Glioma	0	0	1	11				0.05202	12	8.33333	0	0	8.33333
ENSG00000176884	GRIN1	Head and neck cancer	0	0	0	4		0.125			4	0	0	0	0
ENSG00000176884	GRIN1	Liver cancer	0	0	1	10				0.02341	11	9.09091	0	0	9.09091
ENSG00000176884	GRIN1	Lung cancer	0	1	1	10		0.02806			12	8.33333	8.33333	0	25
ENSG00000176884	GRIN1	Lymphoma	0	0	0	12					12	0	0	0	0
ENSG00000176884	GRIN1	Melanoma	1	0	0	11		0.006463			12	0	0	8.33333	25
ENSG00000176884	GRIN1	Ovarian cancer	0	0	0	12				0.1512	12	0	0	0	0
ENSG00000176884	GRIN1	Pancreatic cancer	0	2	0	10				0.1692	12	0	16.6667	0	33.3333
ENSG00000176884	GRIN1	Prostate cancer	0	0	0	12		0.1779			12	0	0	0	0
ENSG00000176884	GRIN1	Renal cancer	0	0	0	11		0.001212			11	0	0	0	0
ENSG00000176884	GRIN1	Skin cancer	0	0	0	10					10	0	0	0	0
ENSG00000176884	GRIN1	Stomach cancer	0	0	1	10		0.04468			11	9.09091	0	0	9.09091
ENSG00000176884	GRIN1	Testis cancer	0	0	0	12		0.1443			12	0	0	0	0
ENSG00000176884	GRIN1	Thyroid cancer	0	0	0	4				0.003562	4	0	0	0	0
ENSG00000176884	GRIN1	Urothelial cancer	0	0	0	12				0.04719	12	0	0	0	0
ENSG00000177363	LRRN4CL	Breast cancer	3	6	3	0		0.1283			12	25	50	25	200
ENSG00000177363	LRRN4CL	Carcinoid	1	2	0	1					4	0	50	25	175
ENSG00000177363	LRRN4CL	Cervical cancer	0	4	5	3		0.02744			12	41.6667	33.3333	0	108.333
ENSG00000177363	LRRN4CL	Colorectal cancer	4	8	0	0		0.2842			12	0	66.6667	33.3333	233.333
ENSG00000177363	LRRN4CL	Endometrial cancer	4	7	0	0		0.009946			11	0	63.6364	36.3636	236.364
ENSG00000177363	LRRN4CL	Glioma	0	4	7	0		0.02609			11	63.6364	36.3636	0	136.364
ENSG00000177363	LRRN4CL	Head and neck cancer	0	3	1	0		0.004031			4	25	75	0	175
ENSG00000177363	LRRN4CL	Liver cancer	1	4	4	3				0.1182	12	33.3333	33.3333	8.33333	125
ENSG00000177363	LRRN4CL	Lung cancer	1	2	5	3		0.1408			11	45.4545	18.1818	9.09091	109.091
ENSG00000177363	LRRN4CL	Lymphoma	2	2	3	5					12	25	16.6667	16.6667	108.333
ENSG00000177363	LRRN4CL	Melanoma	1	10	0	0				0.304	11	0	90.9091	9.09091	209.091
ENSG00000177363	LRRN4CL	Ovarian cancer	0	6	5	1				0.205	12	41.6667	50	0	141.667
ENSG00000177363	LRRN4CL	Pancreatic cancer	0	8	2	1				0.1728	11	18.1818	72.7273	0	163.636
ENSG00000177363	LRRN4CL	Prostate cancer	0	3	2	4		0.1059			9	22.2222	33.3333	0	88.8889
ENSG00000177363	LRRN4CL	Renal cancer	0	4	1	7				1.351e-07	12	8.33333	33.3333	0	75
ENSG00000177363	LRRN4CL	Skin cancer	0	4	3	1					8	37.5	50	0	137.5
ENSG00000177363	LRRN4CL	Stomach cancer	0	6	4	2				0.02731	12	33.3333	50	0	133.333
ENSG00000177363	LRRN4CL	Testis cancer	0	8	0	3				0.0612	11	0	72.7273	0	145.455
ENSG00000177363	LRRN4CL	Thyroid cancer	0	1	2	0				0.004533	3	66.6667	33.3333	0	133.333
ENSG00000177363	LRRN4CL	Urothelial cancer	1	7	3	1				0.01863	12	25	58.3333	8.33333	166.667
ENSG00000179921	GPBAR1	Breast cancer	2	4	2	3		0.08472			11	18.1818	36.3636	18.1818	145.455
ENSG00000179921	GPBAR1	Carcinoid	0	0	0	4					4	0	0	0	0
ENSG00000179921	GPBAR1	Cervical cancer	0	3	1	8		0.003717			12	8.33333	25	0	58.3333
ENSG00000179921	GPBAR1	Colorectal cancer	0	0	1	10				0.0188	11	9.09091	0	0	9.09091
ENSG00000179921	GPBAR1	Endometrial cancer	0	0	6	6				0.09488	12	50	0	0	50
ENSG00000179921	GPBAR1	Glioma	0	0	0	12				0.01436	12	0	0	0	0
ENSG00000179921	GPBAR1	Head and neck cancer	0	0	1	2		0.04662			3	33.3333	0	0	33.3333
ENSG00000179921	GPBAR1	Liver cancer	0	0	0	10				0.2537	10	0	0	0	0
ENSG00000179921	GPBAR1	Lung cancer	0	1	4	7				0.2628	12	33.3333	8.33333	0	50
ENSG00000179921	GPBAR1	Lymphoma	0	0	0	12					12	0	0	0	0
ENSG00000179921	GPBAR1	Melanoma	0	0	0	12		0.008763			12	0	0	0	0
ENSG00000179921	GPBAR1	Ovarian cancer	0	1	6	5		0.04315			12	50	8.33333	0	66.6667
ENSG00000179921	GPBAR1	Pancreatic cancer	1	3	2	3		0.04641			9	22.2222	33.3333	11.1111	122.222
ENSG00000179921	GPBAR1	Prostate cancer	0	0	0	9		0.1552			9	0	0	0	0
ENSG00000179921	GPBAR1	Renal cancer	0	0	0	12				7.4e-07	12	0	0	0	0
ENSG00000179921	GPBAR1	Skin cancer	0	0	2	9					11	18.1818	0	0	18.1818
ENSG00000179921	GPBAR1	Stomach cancer	0	2	1	9				0.04175	12	8.33333	16.6667	0	41.6667
ENSG00000179921	GPBAR1	Testis cancer	0	0	0	10				0.04137	10	0	0	0	0
ENSG00000179921	GPBAR1	Thyroid cancer	0	3	1	0				0.2268	4	25	75	0	175
ENSG00000179921	GPBAR1	Urothelial cancer	1	4	0	4				0.2287	9	0	44.4444	11.1111	122.222
ENSG00000181143	MUC16	Breast cancer	0	0	1	9		0.08665			10	10	0	0	10
ENSG00000181143	MUC16	Carcinoid	0	0	0	4					4	0	0	0	0
ENSG00000181143	MUC16	Cervical cancer	1	1	2	8		0.03886			12	16.6667	8.33333	8.33333	58.3333
ENSG00000181143	MUC16	Colorectal cancer	0	0	0	9				0.05367	9	0	0	0	0
ENSG00000181143	MUC16	Endometrial cancer	2	5	1	4				0.307	12	8.33333	41.6667	16.6667	141.667
ENSG00000181143	MUC16	Glioma	0	0	0	11		0.01759			11	0	0	0	0
ENSG00000181143	MUC16	Head and neck cancer	0	0	0	4		0.003006			4	0	0	0	0
ENSG00000181143	MUC16	Liver cancer	0	0	1	7				0.003828	8	12.5	0	0	12.5
ENSG00000181143	MUC16	Lung cancer	1	2	0	8				0.01307	11	0	18.1818	9.09091	63.6364
ENSG00000181143	MUC16	Lymphoma	0	0	0	11					11	0	0	0	0
ENSG00000181143	MUC16	Melanoma	0	0	1	10		0.01004			11	9.09091	0	0	9.09091
ENSG00000181143	MUC16	Ovarian cancer	5	5	0	1				0.1861	11	0	45.4545	45.4545	227.273
ENSG00000181143	MUC16	Pancreatic cancer	1	0	2	9				0.001886	12	16.6667	0	8.33333	41.6667
ENSG00000181143	MUC16	Prostate cancer	0	0	0	10		0.1814			10	0	0	0	0
ENSG00000181143	MUC16	Renal cancer	0	0	0	12				2.603e-08	12	0	0	0	0
ENSG00000181143	MUC16	Skin cancer	0	0	0	12					12	0	0	0	0
ENSG00000181143	MUC16	Stomach cancer	0	1	1	9				0.03503	11	9.09091	9.09091	0	27.2727
ENSG00000181143	MUC16	Testis cancer	0	0	0	9		0.2865			9	0	0	0	0
ENSG00000181143	MUC16	Thyroid cancer	0	1	0	3		0.1429			4	0	25	0	50
ENSG00000181143	MUC16	Urothelial cancer	0	0	0	12				0.00368	12	0	0	0	0
ENSG00000182578	CSF1R	Breast cancer	0	1	7	4		0.03817			12	58.3333	8.33333	0	75
ENSG00000182578	CSF1R	Carcinoid	0	0	3	1					4	75	0	0	75
ENSG00000182578	CSF1R	Cervical cancer	0	2	7	0		0.1313			9	77.7778	22.2222	0	122.222
ENSG00000182578	CSF1R	Colorectal cancer	0	0	12	0				0.001857	12	100	0	0	100
ENSG00000182578	CSF1R	Endometrial cancer	0	1	11	0		0.09835			12	91.6667	8.33333	0	108.333
ENSG00000182578	CSF1R	Glioma	0	0	11	1		0.1205			12	91.6667	0	0	91.6667
ENSG00000182578	CSF1R	Head and neck cancer	0	0	4	0		0.07331			4	100	0	0	100
ENSG00000182578	CSF1R	Liver cancer	1	1	7	2				0.1027	11	63.6364	9.09091	9.09091	109.091
ENSG00000182578	CSF1R	Lung cancer	0	1	9	1		0.1447			11	81.8182	9.09091	0	100
ENSG00000182578	CSF1R	Lymphoma	0	1	10	1					12	83.3333	8.33333	0	100
ENSG00000182578	CSF1R	Melanoma	0	2	10	0		0.09368			12	83.3333	16.6667	0	116.667
ENSG00000182578	CSF1R	Ovarian cancer	1	5	3	0				0.01112	9	33.3333	55.5556	11.1111	177.778
ENSG00000182578	CSF1R	Pancreatic cancer	0	4	7	0		0.2491			11	63.6364	36.3636	0	136.364
ENSG00000182578	CSF1R	Prostate cancer	0	1	3	7		0.1647			11	27.2727	9.09091	0	45.4545
ENSG00000182578	CSF1R	Renal cancer	1	4	4	3			0.0001078		12	33.3333	33.3333	8.33333	125
ENSG00000182578	CSF1R	Skin cancer	0	0	12	0					12	100	0	0	100
ENSG00000182578	CSF1R	Stomach cancer	0	5	5	0				0.03672	10	50	50	0	150
ENSG00000182578	CSF1R	Testis cancer	0	0	10	1			0.0004922		11	90.9091	0	0	90.9091
ENSG00000182578	CSF1R	Thyroid cancer	0	4	0	0		0.01719			4	0	100	0	200
ENSG00000182578	CSF1R	Urothelial cancer	0	1	9	1				0.04609	11	81.8182	9.09091	0	100
ENSG00000182985	CADM1	Breast cancer	0	1	0	11		0.1497			12	0	8.33333	0	16.6667
ENSG00000182985	CADM1	Carcinoid	0	2	1	1					4	25	50	0	125
ENSG00000182985	CADM1	Cervical cancer	0	0	1	10				0.2148	11	9.09091	0	0	9.09091
ENSG00000182985	CADM1	Colorectal cancer	0	0	1	11				0.0192	12	8.33333	0	0	8.33333
ENSG00000182985	CADM1	Endometrial cancer	1	1	2	8	0.0001317				12	16.6667	8.33333	8.33333	58.3333
ENSG00000182985	CADM1	Glioma	1	0	0	10				0.004108	11	0	0	9.09091	27.2727
ENSG00000182985	CADM1	Head and neck cancer	0	0	0	3		0.1497			3	0	0	0	0
ENSG00000182985	CADM1	Liver cancer	0	2	1	8		0.002749			11	9.09091	18.1818	0	45.4545
ENSG00000182985	CADM1	Lung cancer	0	1	0	11		0.01135			12	0	8.33333	0	16.6667
ENSG00000182985	CADM1	Lymphoma	0	0	0	9					9	0	0	0	0
ENSG00000182985	CADM1	Melanoma	0	0	0	11		0.177			11	0	0	0	0
ENSG00000182985	CADM1	Ovarian cancer	0	0	0	12				0.2674	12	0	0	0	0
ENSG00000182985	CADM1	Pancreatic cancer	0	1	1	8		0.006612			10	10	10	0	30
ENSG00000182985	CADM1	Prostate cancer	0	1	5	5		0.09224			11	45.4545	9.09091	0	63.6364
ENSG00000182985	CADM1	Renal cancer	0	0	1	11				0.002915	12	8.33333	0	0	8.33333
ENSG00000182985	CADM1	Skin cancer	0	0	0	9					9	0	0	0	0
ENSG00000182985	CADM1	Stomach cancer	0	1	0	11				0.01765	12	0	8.33333	0	16.6667
ENSG00000182985	CADM1	Testis cancer	0	3	0	9				0.1543	12	0	25	0	50
ENSG00000182985	CADM1	Thyroid cancer	1	2	0	1		0.03675			4	0	50	25	175
ENSG00000182985	CADM1	Urothelial cancer	0	0	0	12				0.05398	12	0	0	0	0
ENSG00000184908	CLCNKB	Breast cancer	0	2	3	6		0.0009046			11	27.2727	18.1818	0	63.6364
ENSG00000184908	CLCNKB	Carcinoid	0	0	1	3					4	25	0	0	25
ENSG00000184908	CLCNKB	Cervical cancer	0	0	0	9				0.1722	9	0	0	0	0
ENSG00000184908	CLCNKB	Colorectal cancer	0	0	1	8				0.02412	9	11.1111	0	0	11.1111
ENSG00000184908	CLCNKB	Endometrial cancer	0	0	0	9				0.002682	9	0	0	0	0
ENSG00000184908	CLCNKB	Glioma	0	1	0	9				0.01443	10	0	10	0	20
ENSG00000184908	CLCNKB	Head and neck cancer	0	0	0	4		0.158			4	0	0	0	0
ENSG00000184908	CLCNKB	Liver cancer	0	0	0	10				0.0002104	10	0	0	0	0
ENSG00000184908	CLCNKB	Lung cancer	0	0	0	12		0.1875			12	0	0	0	0
ENSG00000184908	CLCNKB	Lymphoma	0	0	0	10					10	0	0	0	0
ENSG00000184908	CLCNKB	Melanoma	0	0	0	11				0.03607	11	0	0	0	0
ENSG00000184908	CLCNKB	Ovarian cancer	0	0	0	11				0.2305	11	0	0	0	0
ENSG00000184908	CLCNKB	Pancreatic cancer	0	0	0	10		0.04571			10	0	0	0	0
ENSG00000184908	CLCNKB	Prostate cancer	0	0	5	4		0.1017			9	55.5556	0	0	55.5556
ENSG00000184908	CLCNKB	Renal cancer	0	0	0	11	1.271e-07				11	0	0	0	0
ENSG00000184908	CLCNKB	Skin cancer	0	0	0	10					10	0	0	0	0
ENSG00000184908	CLCNKB	Stomach cancer	0	0	0	10				0.02039	10	0	0	0	0
ENSG00000184908	CLCNKB	Testis cancer	0	8	1	0				0.4622	9	11.1111	88.8889	0	188.889
ENSG00000184908	CLCNKB	Thyroid cancer	0	0	1	3				0.01776	4	25	0	0	25
ENSG00000184908	CLCNKB	Urothelial cancer	0	0	0	11				0.05136	11	0	0	0	0
ENSG00000197081	IGF2R	Breast cancer	0	6	6	0			0.0003007		12	50	50	0	150
ENSG00000197081	IGF2R	Carcinoid	0	4	0	0					4	0	100	0	200
ENSG00000197081	IGF2R	Cervical cancer	1	3	3	5			2.924e-05		12	25	25	8.33333	100
ENSG00000197081	IGF2R	Colorectal cancer	1	10	0	1		0.05834			12	0	83.3333	8.33333	191.667
ENSG00000197081	IGF2R	Endometrial cancer	2	8	1	0				0.1721	11	9.09091	72.7273	18.1818	209.091
ENSG00000197081	IGF2R	Glioma	1	7	2	2		0.4149			12	16.6667	58.3333	8.33333	158.333
ENSG00000197081	IGF2R	Head and neck cancer	0	4	0	0				0.3245	4	0	100	0	200
ENSG00000197081	IGF2R	Liver cancer	2	6	3	0				0.007324	11	27.2727	54.5455	18.1818	190.909
ENSG00000197081	IGF2R	Lung cancer	0	3	4	4		0.2315			11	36.3636	27.2727	0	90.9091
ENSG00000197081	IGF2R	Lymphoma	1	3	4	4					12	33.3333	25	8.33333	108.333
ENSG00000197081	IGF2R	Melanoma	3	6	1	1		0.1617			11	9.09091	54.5455	27.2727	200
ENSG00000197081	IGF2R	Ovarian cancer	1	4	4	2				0.01068	11	36.3636	36.3636	9.09091	136.364
ENSG00000197081	IGF2R	Pancreatic cancer	0	4	2	4		0.2366			10	20	40	0	100
ENSG00000197081	IGF2R	Prostate cancer	6	5	0	0		0.1448			11	0	45.4545	54.5455	254.545
ENSG00000197081	IGF2R	Renal cancer	1	3	2	6		0.005738			12	16.6667	25	8.33333	91.6667
ENSG00000197081	IGF2R	Skin cancer	0	5	4	2					11	36.3636	45.4545	0	127.273
ENSG00000197081	IGF2R	Stomach cancer	0	8	0	2		0.1155			10	0	80	0	160
ENSG00000197081	IGF2R	Testis cancer	1	8	2	0				0.1462	11	18.1818	72.7273	9.09091	190.909
ENSG00000197081	IGF2R	Thyroid cancer	2	1	0	0		0.1847			3	0	33.3333	66.6667	266.667
ENSG00000197081	IGF2R	Urothelial cancer	0	6	2	4			0.0006083		12	16.6667	50	0	116.667
ENSG00000204385	SLC44A4	Breast cancer	0	2	4	4		0.05837			10	40	20	0	80
ENSG00000204385	SLC44A4	Carcinoid	0	0	3	1					4	75	0	0	75
ENSG00000204385	SLC44A4	Cervical cancer	0	3	2	6		0.04902			11	18.1818	27.2727	0	72.7273
ENSG00000204385	SLC44A4	Colorectal cancer	0	7	2	3		0.003862			12	16.6667	58.3333	0	133.333
ENSG00000204385	SLC44A4	Endometrial cancer	0	4	2	5		0.004849			11	18.1818	36.3636	0	90.9091
ENSG00000204385	SLC44A4	Glioma	0	0	0	12				0.02748	12	0	0	0	0
ENSG00000204385	SLC44A4	Head and neck cancer	0	0	1	2	0.0003543				3	33.3333	0	0	33.3333
ENSG00000204385	SLC44A4	Liver cancer	0	2	0	9				0.00265	11	0	18.1818	0	36.3636
ENSG00000204385	SLC44A4	Lung cancer	0	2	3	5		0.002439			10	30	20	0	70
ENSG00000204385	SLC44A4	Lymphoma	0	0	0	12					12	0	0	0	0
ENSG00000204385	SLC44A4	Melanoma	0	0	2	10				0.3083	12	16.6667	0	0	16.6667
ENSG00000204385	SLC44A4	Ovarian cancer	0	2	3	6		0.2448			11	27.2727	18.1818	0	63.6364
ENSG00000204385	SLC44A4	Pancreatic cancer	0	6	1	3				0.02888	10	10	60	0	130
ENSG00000204385	SLC44A4	Prostate cancer	1	8	2	0				0.1888	11	18.1818	72.7273	9.09091	190.909
ENSG00000204385	SLC44A4	Renal cancer	0	1	1	10	1.063e-06				12	8.33333	8.33333	0	25
ENSG00000204385	SLC44A4	Skin cancer	0	1	0	10					11	0	9.09091	0	18.1818
ENSG00000204385	SLC44A4	Stomach cancer	0	4	6	2		0.01369			12	50	33.3333	0	116.667
ENSG00000204385	SLC44A4	Testis cancer	0	0	0	12		0.2476			12	0	0	0	0
ENSG00000204385	SLC44A4	Thyroid cancer	0	0	0	4		0.04539			4	0	0	0	0
ENSG00000204385	SLC44A4	Urothelial cancer	0	1	5	3	0.0006064				9	55.5556	11.1111	0	77.7778
ENSG00000225697	SLC26A6	Breast cancer	0	1	5	6				0.1543	12	41.6667	8.33333	0	58.3333
ENSG00000225697	SLC26A6	Carcinoid	0	0	1	3					4	25	0	0	25
ENSG00000225697	SLC26A6	Cervical cancer	0	2	1	6				0.04937	9	11.1111	22.2222	0	55.5556
ENSG00000225697	SLC26A6	Colorectal cancer	0	7	3	1		0.3338			11	27.2727	63.6364	0	154.545
ENSG00000225697	SLC26A6	Endometrial cancer	0	7	4	1		0.03149			12	33.3333	58.3333	0	150
ENSG00000225697	SLC26A6	Glioma	0	1	5	5				0.2154	11	45.4545	9.09091	0	63.6364
ENSG00000225697	SLC26A6	Head and neck cancer	0	2	2	0		0.1026			4	50	50	0	150
ENSG00000225697	SLC26A6	Liver cancer	0	2	3	7			0.0003919		12	25	16.6667	0	58.3333
ENSG00000225697	SLC26A6	Lung cancer	0	1	1	10		0.239			12	8.33333	8.33333	0	25
ENSG00000225697	SLC26A6	Lymphoma	0	1	0	11					12	0	8.33333	0	16.6667
ENSG00000225697	SLC26A6	Melanoma	0	5	1	6		0.2349			12	8.33333	41.6667	0	91.6667
ENSG00000225697	SLC26A6	Ovarian cancer	0	5	1	5				0.2035	11	9.09091	45.4545	0	100
ENSG00000225697	SLC26A6	Pancreatic cancer	0	1	3	7		0.4089			11	27.2727	9.09091	0	45.4545
ENSG00000225697	SLC26A6	Prostate cancer	0	6	4	1				0.009663	11	36.3636	54.5455	0	145.455
ENSG00000225697	SLC26A6	Renal cancer	0	6	2	4			1.527e-05		12	16.6667	50	0	116.667
ENSG00000225697	SLC26A6	Skin cancer	0	5	3	3					11	27.2727	45.4545	0	118.182
ENSG00000225697	SLC26A6	Stomach cancer	0	2	2	6		0.01387			10	20	20	0	60
ENSG00000225697	SLC26A6	Testis cancer	0	2	3	7				0.1166	12	25	16.6667	0	58.3333
ENSG00000225697	SLC26A6	Thyroid cancer	0	1	1	2				0.1555	4	25	25	0	75
ENSG00000225697	SLC26A6	Urothelial cancer	0	4	0	5				0.03581	9	0	44.4444	0	88.8889
