# Supplementary material for: Expanding the repertoire of Antibody Drug Conjugate (ADC) targets with improved tumor selectivity and range of potent payloads through in-silico analysis
Source: PLoS One. 2024 Aug 26;19(8):e0308604. doi: 10.1371/journal.pone.0308604 (PMC11346940; doi:10.1371/journal.pone.0308604)
Supplement: S5 File — Compounds with sensitivity ranging between 1nM to 10nM across 9 indications from NCI60 with their annotations. This data is used to generate figure provided in S1 Fig. (XLS) [file pone.0308604.s006.xls]

## Sheet: nanomolar_631
Drug name	Cluster	Cell_line_no	NSC_ID	FDA status	Mechanism of action	PubChem SID	Total probes	Total after quality control	Failure reason	ADC_payload	Skin	Lung	Kidney	Bowel	Ovary	Blood	Brain_CNS	Breast	Prostate
Dab389 Il-6, First 386 Amino Acid Residues Of Diptheria ...	cluster6	59	695946	-	-	-1	3	2	-	No	100	100	100	100	100	83.33	100	100	100
?Leptostatin 1? 6-(3-Ethyl-14-Hydroxy-5,9,11,13,15-Penta...	cluster6	58	736989	-	-	11634200	2	1	-	No	90	100	100	100	85.71	100	100	100	100
Sesbanimide	cluster6	58	355461	-	-	-1	4	1	-	No	100	100	100	100	85.71	100	100	80	100
Triostin A	cluster6	58	244425	-	-	-1	3	1	-	No	90	100	100	100	100	83.33	100	100	100
Ver A	cluster6	58	126728	-	-	-1	12	3	-	No	90	100	100	100	100	83.33	100	100	100
"Leptostatin 2" 6-(3-Ethyl-14-Hydroxy-5,9,11,13,15-Penta...	cluster6	57	736513	-	-	11598010	2	1	-	No	90	88.89	100	100	85.71	100	100	100	100
Denileukin Diftitox Ontak	cluster6	57	697979	FDA approved	Interleukin receptor targeting	-1	2	2	-	No	90	100	100	100	100	66.67	100	100	100
?Leptostatin 4? 6-(3-Ethyl-14-Hydroxy-5,9,11,13,15-Penta...	cluster6	56	736870	-	-	11670014	2	1	-	No	80	100	87.5	100	85.71	100	100	100	100
Bortezomib	cluster6	56	681239	FDA approved	Proetosome inhibitor	-1	6	2	-	No	100	77.78	100	100	71.43	100	100	100	100
Didemnin B Aminomethylene	cluster6	56	712199	-	-	400460	2	2	-	No	100	88.89	87.5	85.71	85.71	100	100	100	100
Pederin	cluster6	56	114781	-	DNA and Protein synthesis targeting	-1	2	1	-	No	90	100	100	100	85.71	66.67	100	100	100
(2s)-N-[1-[[(3s,8s,20s,23s)-13-Butan-2-Yl-12-Hydroxy-20-[(4-Methoxyphenyl)Methyl]-6,17,21-Trimethyl-3-(2-Methylpropyl)-2,5,7,10,15,19,22-Heptaoxo-8-Propan-2-Yl-9,18-Dioxa-1,4,14,21-Tetrazabicyclo[21.3	cluster6	55	665804	-	-	380320	2	1	-	No	100	100	75	85.71	71.43	100	100	100	100
Antineoplastic-645804	cluster6	55	645804	-	Antineoplastic	371505	4	2	-	No	100	55.56	100	100	100	83.33	100	100	100
Antineoplastic-645806	cluster6	55	645806	-	Antineoplastic	371507	4	3	-	No	90	100	87.5	85.71	85.71	83.33	100	100	100
Leucine, N-[1-[N-[4-[[3-Hydroxy-4-[[N-[N-[1-(2-Hydroxy- ...	cluster6	55	685703	-	-	389482	2	2	-	No	100	100	62.5	85.71	85.71	100	100	100	100
Antineoplastic-645805	cluster6	54	645805	-	Antineoplastic	371506	3	2	-	No	80	77.78	87.5	100	85.71	100	100	100	100
Tyloindicine I	cluster6	54	650396	-	-	373661	4	1	-	No	100	100	87.5	85.71	71.43	100	100	80	50
Cinerubin A Hydrochloride	cluster6	53	267694	-	DNA targeting	-1	2	1	-	No	90	100	100	100	71.43	100	83.33	40	100
Cinerubin B Hcl	cluster6	53	243023	-	DNA targeting	-1	16	5	-	No	80	88.89	100	85.71	100	100	66.67	80	100
Actinomycin D 3-Phenyloxazinone	cluster6	52	339281	-	-	-1	2	1	-	No	80	88.89	75	85.71	71.43	100	100	100	100
Podofilox (Usan)	cluster6	52	759591	-	-	-1	2	2	-	No	80	77.78	62.5	100	100	100	100	80	100
Varbulin	cluster6	52	758773	Clinical trial	Microtubules targeting	-1	2	2	-	No	50	100	75	100	100	100	100	80	100
2-Methyl-4-(7-Methoxy-2-Oxo-3,4-Dihydroquinoxalin-4(1h)-...	cluster6	51	786094	-	-	-1	2	2	-	No	60	88.89	87.5	100	71.43	100	100	80	100
Anthricin	cluster6	51	403148	-	Microtubules targeting	345501	7	4	-	No	80	77.78	87.5	100	57.14	100	83.33	100	100
B680433k349	cluster6	51	332596	-	-	-1	2	2	-	No	100	88.89	25	85.71	85.71	100	100	100	100
Boronic Acid, [1-[2-[(4-Morpholinylcarbonyl]Amino]- 3-(1...	cluster6	51	681226	-	-	387437	3	2	-	No	100	66.67	87.5	85.71	57.14	100	100	100	50
Dehydrotamandarin-A	cluster6	51	714370	-	-	401172	2	2	-	No	100	77.78	75	85.71	85.71	66.67	100	80	100
Didemnin A, N-L-Prolyl-2-L-Allothreonine (9ci)	cluster6	51	665803	-	-	380319	2	2	-	No	70	100	87.5	71.43	85.71	100	83.33	80	100
Methyl 8-(Chloromethyl)-4-(Dimethylamino)-6-(5,6,7-Trimethoxy-1h-Indole-2-Carbonyl)-7,8-Dihydro-3h-Pyrrolo[3,2-E]Indole-2-Carboxylate	cluster6	51	699483	-	-	395185	2	1	-	No	90	88.89	87.5	85.71	85.71	66.67	100	60	100
N-(5-Methoxynaphthalen-2-Yl)-N,2-Dimethylthieno[3,2-D]Py...	cluster6	51	800145	-	-	-1	2	2	-	No	50	77.78	87.5	100	85.71	100	100	100	100
3'-Deamino-3'-(4-Morpholinyl)-13-Dihydro-Adriamycin Hydr...	cluster8	50	639655	-	-	-1	3	1	-	No	90	88.89	100	100	85.71	83.33	100	0	50
Silvestrol	cluster6	50	783538	-	Protein synthesis targeting	-1	2	2	-	No	90	100	37.5	85.71	71.43	100	83.33	100	100
2-Chloro-N-(4-Methoxyphenyl)-N,5-Dimethyl-5h-Pyrrolo[3,2...	cluster6	49	791202	-	-	-1	1	1	-	No	60	77.78	62.5	100	85.71	100	100	80	100
2-Cyclopropylamino-4-(7-Methoxy-2-Oxo-3,4-Dihydroquinoxa...	cluster6	49	786095	-	-	-1	2	2	-	No	60	66.67	87.5	100	71.43	100	100	80	100
2-Ethylamino-4-(7-Methoxy-2-Oxo-3,4-Dihydroquinoxalin - ...	cluster6	49	786096	-	-	-1	2	2	-	No	60	77.78	75	100	71.43	100	100	80	100
Concanamycin B	cluster6	49	670977	-	ATPase inhibitor	5468506	2	2	-	No	90	88.89	75	100	28.57	100	83.33	80	100
Morpholinodoxorubicin	cluster8	49	354646	-	Topoisomerase inhibitor	-1	36	5	-	No	70	100	75	100	100	100	100	20	0
Propanoic Acid, 3-[(1-Nitro-9-Acridinyl)Amino]-, Methyl ...	cluster6	49	673805	-	-	384259	2	1	-	No	100	66.67	75	85.71	85.71	83.33	83.33	60	100
Superstolide B	cluster7	49	680075	-	-	54603534	2	2	-	No	80	88.89	87.5	100	85.71	50	66.67	80	100
[(7s)-1,2,3-Trimethoxy-10-Methylsulfanyl-9-Oxo-6,7-Dihydro-5h-Benzo[A]Heptalen-7-Yl] Acetate	cluster6	48	691041	-	-	391586	2	2	-	No	100	77.78	62.5	100	57.14	66.67	83.33	80	100
4a,14a-Epoxy-4,14-[3]Hexene[1,5]Diynonaphtho[2,3-C] Phen...	cluster6	48	670655	-	-	54608144	3	3	-	No	80	77.78	87.5	71.43	71.43	100	100	60	50
Coumarin Derivative Of Gichigamin A	cluster6	48	783219	-	-	-1	1	1	-	No	90	88.89	37.5	85.71	71.43	83.33	100	80	100
Cyclopropane Vinblastine	cluster6	48	761582	-	-	-1	3	3	-	No	90	88.89	50	85.71	71.43	100	83.33	60	100
Maytansine	cluster6	48	153858	-	Microtubules targeting	-1	39	15	-	Approved	70	88.89	62.5	100	57.14	100	100	60	100
Maytansine Deriv	cluster7	48	292222	-	Microtubules targeting	-1	1	1	-	Approved	80	88.89	87.5	100	71.43	33.33	83.33	80	100
N-(4-Methoxyphenyl)-N,5-Dimethylfuro[2,3-D]Pyrimidin-4-A...	cluster6	48	748403	-	-	-1	2	2	-	No	70	66.67	75	100	71.43	100	100	60	100
Tyloindicine H	cluster6	48	650395	-	-	373660	3	1	-	No	90	77.78	75	100	42.86	100	66.67	80	100
1h-Benz[E]Indol-5-Amine, 1-(Chloromethyl)-2,3-Dihydro- 3...	cluster6	47	696128	-	-	6712548	2	1	-	No	80	66.67	75	71.43	71.43	100	83.33	80	100
2-Amino-1-N,9-N-Bis(3-Benzyl-7,11,14-Trimethyl-2,5,9,12,15-Pentaoxo-10-Propan-2-Yl-8-Oxa-1,4,11,14-Tetrazabicyclo[14.3.0]Nonadecan-6-Yl)-4,6-Dimethyl-3-Oxophenoxazine-1,9-Dicarboxamide	cluster6	47	668473	-	-	16129896	2	2	-	No	100	66.67	75	85.71	57.14	66.67	83.33	80	100
4-(1h-Benzimidazol-2-Yl)-N-[(Z)-[2-(4-Bromophenyl)-1h-Indol-3-Yl]Methylideneamino]Aniline	cluster6	47	713210	-	-	135436194	2	2	-	No	70	77.78	75	100	71.43	100	83.33	40	100
Cucurbitacin B	cluster6	47	49451	-	Signaling pathway targeting	-1	2	2	-	No	100	44.44	87.5	85.71	57.14	83.33	83.33	80	100
.Beta.-L-Glucopyranosylamine, 4,6-Dideoxy-4-[[[(14-Methy...	cluster7	46	268251	-	-	4366047	5	3	-	No	80	77.78	62.5	57.14	85.71	83.33	100	60	100
[(7s)-1,2,3-Trimethoxy-10-Methylsulfanyl-9-Oxo-6,7-Dihydro-5h-Benzo[A]Heptalen-7-Yl] Pyridine-4-Carboxylate	cluster6	46	691040	-	-	391585	2	2	-	No	80	66.67	50	100	71.43	66.67	100	80	100
Antineoplastic-648773	cluster8	46	648773	-	-	372985	2	2	-	No	70	100	75	100	85.71	100	83.33	0	0
Butanamide, N-[5,6,7,9-Tetrahydro-1,2,3-Trimethoxy-10-(M...	cluster6	46	358257	-	-	337948	6	2	-	No	90	77.78	62.5	85.71	42.86	66.67	100	80	100
Concanamycin C	cluster6	46	674621	-	ATPase inhibitor	24202503	2	2	-	No	90	66.67	50	100	57.14	100	66.67	100	50
Gsk-921	cluster6	46	773261	Clinical trial	EG5 inhibitor	-1	2	2	-	No	60	77.78	50	100	57.14	100	83.33	100	100
Illudin S_1	cluster8	46	626369	-	-	-1	5	5	-	No	80	66.67	100	100	85.71	83.33	100	0	0
Monobromomethotrexate	cluster6	46	98580	-	-	-1	2	2	-	No	70	88.89	87.5	85.71	57.14	100	66.67	40	100
.Beta.-Cyclohexanoblastine	cluster6	45	655617	-	-	11970034	2	2	-	No	90	88.89	37.5	85.71	42.86	83.33	100	60	100
(Z)-1-(1h-Indol-3-Yl)-3-(2-Methoxy-5-(3,4,5-Trimethoxyst...	cluster7	45	777174	-	-	-1	1	1	-	No	50	44.44	62.5	100	100	100	100	60	100
2-Amino-4-(3,5-Dimethoxyphenyl)-9-Hydroxy-4h-Benzo[H]Chr...	cluster7	45	805531	-	-	-1	2	2	-	No	40	100	62.5	57.14	71.43	100	100	80	100
5,6-Dihydro-9-Methoxy-6-(3-Morpholino-1-Propyl)-3-Nitro-...	cluster7	45	740505	-	-	17755737	2	2	-	No	50	88.89	87.5	57.14	71.43	83.33	100	60	100
6-(4-Azido-2-Nitroanilino)-N-(1,2,3,10-Tetramethoxy-9-Oxo-6,7-Dihydro-5h-Benzo[A]Heptalen-7-Yl)Hexanamide	cluster6	45	618048	-	-	3003993	2	2	-	No	90	66.67	50	85.71	71.43	100	66.67	60	100
Arry-520 Isomer A	cluster6	45	772254	Clinical trial	EG5 inhibitor	-1	2	2	-	No	70	66.67	50	100	57.14	100	83.33	80	100
Carbamic Acid, [5,6,7,9-Tetrahydro-1,2,3-Trimethoxy-10-(...	cluster7	45	249278	-	-	-1	6	2	-	No	80	77.78	62.5	100	42.86	100	66.67	60	100
Mdp-C857	cluster8	45	646616	-	-	-1	2	1	-	No	80	88.89	100	85.71	71.43	66.67	100	0	0
Odoroside H	cluster7	45	707148	-	ATPase inhibitor	24202596	2	1	-	No	60	77.78	87.5	57.14	85.71	83.33	83.33	60	100
Paclitaxel Ceribate	cluster6	45	687962	-	Microtubules targeting	390521	2	2	-	No	80	66.67	37.5	85.71	71.43	100	100	60	100
Rocaglamide	cluster6	45	326408	-	HSP-90 inhibitor	-1	4	2	-	No	80	66.67	50	85.71	57.14	100	83.33	80	100
Sphinxolide B	cluster7	45	671677	-	-	5468560	2	1	-	No	70	77.78	100	100	57.14	66.67	66.67	60	50
Tomaymycin	cluster6	45	177499	-	DNA targeting	-1	9	3	-	No	80	55.56	75	71.43	85.71	100	100	40	50
Vinblastine Sulfate	cluster6	45	816570	-	Microtubules targeting	-1	2	2	-	No	60	77.78	62.5	85.71	57.14	100	83.33	80	100
[(1s,2s,3r,4s,7r,9s,10s,12r,15s)-4,12-Diacetyloxy-15-[(2r,3s)-3-(Furan-2-Carbonylamino)-2-Hydroxy-3-Phenylpropanoyl]Oxy-1,9-Dihydroxy-10,14,17,17-Tetramethyl-11-Oxo-6-Oxatetracyclo[11.3.1.03,10.04,7]H	cluster6	44	673185	-	-	384060	2	2	-	No	70	77.78	25	85.71	71.43	100	100	60	100
8h-5,8-Methano-1,3-Dioxolo[4,5-H][2]Benzoxepin, 9,11-Epo...	cluster6	44	701561	-	-	6712626	2	2	-	No	80	77.78	37.5	100	71.43	66.67	83.33	60	100
Actinomycin Pip T.beta.	cluster6	44	107660	-	-	5458205	2	1	-	No	90	55.56	75	71.43	42.86	100	83.33	60	100
Antineoplastic-648784	cluster8	44	648784	-	-	372996	2	2	-	No	80	88.89	87.5	100	57.14	100	66.67	0	0
Ispinesib	cluster6	44	755386	Clinical trial	EG5 inhibitor	-1	2	2	-	No	60	77.78	50	85.71	42.86	100	100	80	100
Mithramycin Sa-L-Tryptophan Methyl Ester	cluster6	44	780458	-	-	-1	2	2	-	No	80	88.89	37.5	85.71	42.86	66.67	83.33	100	100
Monomethyl Auristatin E	cluster6	44	832263	-	Microtubules targeting	-1	2	2	-	Approved	70	66.67	50	85.71	71.43	100	83.33	60	100
O-Methyl-Concanamycin B	cluster6	44	674622	-	-	5468689	2	2	-	No	90	66.67	50	100	42.86	100	66.67	80	50
Podophyllotoxin	cluster6	44	24818	-	-	-1	5	2	-	No	80	66.67	37.5	100	71.43	83.33	83.33	60	100
Vrbjcjnvlxekkp-Mdzdmxlpsa-N	cluster7	44	698104	-	-	5470144	2	1	-	No	70	55.56	100	71.43	71.43	66.67	83.33	60	100
[(1s,2s,3r,4s,7r,9s,10s,12r,15s)-4,12-Diacetyloxy-15-[(2r,3r)-3-(Furan-2-Yl)-2-Hydroxy-3-[(2-Methylpropan-2-Yl)Oxycarbonylamino]Propanoyl]Oxy-1,9-Dihydroxy-10,14,17,17-Tetramethyl-11-Oxo-6-Oxatetracyc	cluster7	43	674282	-	-	384478	2	2	-	No	60	55.56	62.5	100	57.14	100	83.33	60	100
[(1s,2s,3r,4s,7r,9s,10s,12r)-4,12-Diacetyloxy-15-[(2r,3r)-3-(Furan-2-Yl)-2-Hydroxy-3-[(2-Methylpropan-2-Yl)Oxycarbonylamino]Propanoyl]Oxy-1,9-Dihydroxy-10,14,17,17-Tetramethyl-11-Oxo-6-Oxatetracyclo[1	cluster6	43	666607	-	-	380866	2	2	-	No	50	55.56	50	100	71.43	83.33	100	80	100
10-Amino-7-Trimethylsilylethylcamptothecin	cluster7	43	712201	-	-	400461	2	1	-	No	70	66.67	87.5	42.86	57.14	100	100	60	50
17-Ethoxy-10-Thiocolchicine	cluster7	43	372485	-	-	-1	7	4	-	No	80	77.78	62.5	100	42.86	50	83.33	80	50
3-Ethoxycarbonyl-N-Trifluoroacetylthiocolchicine	cluster6	43	663323	-	-	379109	3	2	-	No	90	77.78	50	71.43	42.86	83.33	100	60	50
Acetamide, 2-Phenoxy-N-(5,6,7,9-Tetrahydro-1,2,3,10-Tetr...	cluster6	43	355450	-	-	100175	8	4	-	No	80	77.78	50	85.71	42.86	50	100	80	100
Chlorasquin	cluster6	43	529861	-	DHFR inhibitor	-1	2	2	-	No	60	66.67	87.5	71.43	71.43	100	83.33	40	50
Combretastatin A-4, Sodium Salt	cluster6	43	639694	-	Microtubules targeting	54608929	3	3	-	No	90	88.89	50	57.14	42.86	100	100	40	50
Diacetamate	cluster6	43	758889	-	-	-1	3	3	-	No	70	66.67	62.5	85.71	71.43	100	66.67	60	50
Modified New Trichothecene	cluster10	43	269753	-	-	5352030	5	4	-	No	100	66.67	37.5	85.71	71.43	100	66.67	40	50
N-(Vinyloxycarbonyl)Deacetylthiocolchicine	cluster7	43	373032	-	-	341280	8	3	-	No	80	66.67	62.5	85.71	42.86	100	66.67	60	100
Okadaic Acid	cluster6	43	677083	Clinical trial	Signaling pathway targeting	5468826	3	3	-	No	100	88.89	37.5	57.14	42.86	66.67	100	80	50
Superstolide A	cluster7	43	680074	-	-	10258400	2	2	-	No	80	77.78	75	100	42.86	50	66.67	60	100
(11ar)-7-Methoxy-8-(5-[2-( -1h-2-Furyl)-1h-Benzo[D]Imida...	cluster7	42	744022	-	-	25008105	2	2	-	No	60	66.67	75	85.71	57.14	66.67	83.33	80	50
11-Hydroxy Aclacinomycin A	cluster7	42	670121	-	DNA targeting	438788	2	1	-	No	70	55.56	62.5	85.71	71.43	100	66.67	40	100
4(1h)-Quinazolinone, 6-Chloro-2,3-Dihydro-2-(1-Naphthale...	cluster7	42	175636	-	-	300573	2	2	-	No	70	66.67	87.5	85.71	57.14	50	83.33	40	100
9-Acridinamine, N-(3-Hydroxypropyl)-7-Methoxy-1-Nitro-	cluster7	42	673797	-	-	384251	2	1	-	No	80	55.56	75	100	42.86	100	50	40	100
Anguidin	cluster8	42	141537	-	-	-1	23	4	-	No	60	88.89	50	100	71.43	100	83.33	20	0
Ansamitocin Deriv	cluster6	42	314018	-	-	-1	2	2	-	No	60	44.44	50	100	71.43	83.33	100	60	100
Antineoplastic-647246	cluster7	42	647246	-	Antineoplastic	-1	4	4	-	No	70	77.78	75	42.86	57.14	66.67	100	60	100
Chlorocolchicine	cluster6	42	164850	-	-	-1	2	2	-	No	60	44.44	37.5	85.71	71.43	100	100	80	100
Kcn-Tb109	cluster6	42	797908	-	-	-1	2	2	-	No	70	55.56	37.5	85.71	42.86	100	100	80	100
Methyl (1r,2r,3s,3ar,8bs)-3a-(1,3-Benzodioxol-5-Yl)-1,8b-Dihydroxy-6,8-Dimethoxy-3-Phenyl-2,3-Dihydro-1h-Cyclopenta[B][1]Benzofuran-2-Carboxylate	cluster6	42	687939	-	-	390507	2	1	-	No	70	55.56	75	100	57.14	100	66.67	40	50
N-Benzoyldeacetylthiocolchicine	cluster7	42	366078	-	-	339411	6	2	-	No	80	55.56	62.5	100	42.86	83.33	66.67	60	100
2-(2''-Fluorophenyl)-6-Pyrolinyl-4-(1h)-Quinolone	cluster7	41	690274	-	-	391311	4	2	-	No	70	77.78	50	100	57.14	83.33	66.67	20	100
6-(3-Aminopropropyl)-5,6-Dihydro-9-Methoxy-3-Nitro-5,11-...	cluster7	41	733884	-	-	16098829	2	2	-	No	40	77.78	75	42.86	71.43	83.33	100	60	100
Antineoplastic-648785	cluster8	41	648785	-	-	372997	1	1	-	No	70	88.89	75	85.71	71.43	66.67	83.33	0	0
Diazonamide A	cluster6	41	700089	-	Microtubules targeting	395475	2	2	-	No	100	66.67	25	85.71	42.86	50	83.33	80	100
N-Formyldeacetylthiocolchicine	cluster7	41	373031	-	-	-1	8	2	-	No	80	77.78	50	85.71	42.86	83.33	66.67	40	100
(S)-2,3-Dichloro-6-(2,3-Dihydroxypropyl)-5h-[1,3]Dioxolo...	cluster7	40	782772	-	-	-1	1	1	-	No	40	66.67	87.5	57.14	42.86	100	100	60	50
10,11-Methylenedioxy-20(S)-Glycinyl Camptothecin Hydroch...	cluster7	40	671900	-	-	-1	2	2	-	No	60	77.78	87.5	42.86	42.86	83.33	100	40	50
3-Demethyl-3-Butyrylthiocolchicine	cluster6	40	663322	-	-	379108	3	3	-	No	90	55.56	37.5	71.43	42.86	100	66.67	80	50
7-Ethyl-10,11-Methylenedioxy-20(S)-Camptothecin-20-Glyci...	cluster7	40	676194	-	-	-1	2	2	-	No	50	66.67	75	14.29	71.43	100	100	60	100
Carbamic Acid, (5-Amino-1,2-Dihydro-3-Phenylpyrido[3,4-B...	cluster7	40	330770	-	-	54888	3	3	-	No	50	88.89	50	100	42.86	83.33	83.33	20	100
Colchicine_1	cluster6	40	756702	FDA approved	Microtubules targeting	-1	2	2	-	No	60	44.44	25	85.71	57.14	100	100	80	100
Karenitecin	cluster7	40	710270	Clinical trial	DNA targeting	148202	2	2	-	No	70	66.67	87.5	42.86	42.86	83.33	100	40	50
Mycalamide B	cluster8	40	626168	-	-	6711419	1	1	-	No	50	77.78	62.5	85.71	100	50	100	20	0
N-(Butoxycarbonyl)Deacetylthiocolchicine	cluster7	40	372486	-	-	-1	7	2	-	No	80	77.78	50	100	42.86	50	66.67	60	50
N-[2-[5-Amino-1-(Chloromethyl)-1,2-Dihydrobenzo[E]Indole-3-Carbonyl]-1h-Indol-5-Yl]-1-Benzofuran-2-Carboxamide	cluster7	40	697537	-	-	394233	3	1	-	No	70	44.44	75	100	85.71	33.33	50	60	100
Pralatrexate	cluster7	40	754230	FDA approved	DHFR inhibitor	148121	2	2	-	No	50	55.56	87.5	71.43	71.43	100	66.67	20	100
(Z) 4-Bromo-3',4',5'-Trimethoxystilbene	cluster8	39	638486	-	-	5388768	2	2	-	No	60	100	75	85.71	28.57	83.33	83.33	0	0
[(1s,2s,3r,4s,7r,9s,10s,12r,15s)-4,12-Diacetyloxy-15-[(2r,3s)-3-[[4-(Dimethylamino)Benzoyl]Amino]-2-Hydroxy-3-Phenylpropanoyl]Oxy-1,9-Dihydroxy-10,14,17,17-Tetramethyl-11-Oxo-6-Oxatetracyclo[11.3.1.03	cluster7	39	673193	-	-	384068	2	2	-	No	60	66.67	37.5	85.71	57.14	100	66.67	40	100
10,11-Methylenedioxycamptothecin	cluster7	39	634724	-	DNA targeting	72403	4	3	-	No	50	77.78	87.5	42.86	42.86	83.33	100	20	100
14-15-Cyclopropanovindesine-Sulfate	cluster6	39	781619	-	-	-1	2	2	-	No	60	55.56	25	85.71	28.57	100	100	80	100
9-Deazaadenosine	cluster7	39	352890	-	Adenosine deaminases Inhibitor	5351324	4	2	-	No	30	55.56	75	85.71	57.14	100	66.67	60	100
Abraxane (Nanoparticle Albumin-Bound Paclitaxel)	cluster6	39	787955	-	Microtubules targeting	-1	1	1	-	No	60	55.56	25	85.71	42.86	83.33	83.33	100	100
Antineoplastic-648770	cluster8	39	648770	-	-	372982	1	1	-	No	70	66.67	62.5	85.71	57.14	100	83.33	0	0
Antineoplastic-648780	cluster8	39	648780	-	-	372992	2	2	-	No	70	77.78	62.5	100	42.86	100	66.67	0	0
Colchicine Analog	cluster6	39	221662	-	Microtubules targeting	-1	8	4	-	No	60	55.56	25	100	42.86	100	66.67	80	100
Dinaciclib	cluster10	39	764036	Clinical trial	PK:STK,CDK,CDK1,CDK2,CDK5,CDK9	-1	2	1	-	No	70	55.56	37.5	85.71	57.14	83.33	66.67	100	0
L-Glutamic Acid, N-[4-[[(2,4-Diamino-6-Pteridinyl) Methy...	cluster6	39	607301	-	-	354767	2	2	-	No	50	66.67	75	71.43	42.86	100	83.33	40	50
Thiocolchicine	cluster7	39	186301	-	Microtubules targeting	17648	6	3	-	No	50	66.67	37.5	85.71	57.14	100	83.33	40	100
[(1s,2s,3r,4s,7r,9s,10s,12r,15s)-4,12-Diacetyloxy-15-[(2r,3s)-3-Benzamido-3-Cyclohexyl-2-Hydroxypropanoyl]Oxy-1,9-Dihydroxy-10,14,17,17-Tetramethyl-11-Oxo-6-Oxatetracyclo[11.3.1.03,10.04,7]Heptadec-13	cluster10	38	671868	-	-	383476	2	2	-	No	60	55.56	25	85.71	71.43	100	66.67	80	0
Brd-K93193246-001-01-8	cluster10	38	689846	-	-	5834397	2	2	-	No	60	66.67	50	85.71	71.43	100	33.33	40	50
Cis-6-(3-Bromopropyl)-5,6,12,13-Tetrahydro-2,3-Dimethoxy...	cluster7	38	727625	-	-	10095710	2	2	-	No	60	55.56	87.5	57.14	28.57	50	100	60	100
Cyclopropane Vinorelbine Sulfate	cluster7	38	766905	-	-	-1	2	2	-	No	80	66.67	37.5	71.43	42.86	100	66.67	20	100
Sphinxolide F	cluster7	38	702924	-	Microtubules targeting	5470536	2	2	-	No	50	77.78	75	85.71	28.57	66.67	50	60	100
(3r,4s)-3-Hydroxy-4-(4-(Methylthio)Phenyl)-1-(3,4,5-Trim...	cluster7	37	788816	-	-	-1	1	1	-	No	60	55.56	62.5	57.14	42.86	66.67	100	60	50
5,6-Dihydro-6-[3-(2-Hydroxyethyl)Amino-1-Propyl]-9-Metho...	cluster7	37	740277	-	-	17755974	2	2	-	No	50	55.56	75	42.86	42.86	100	100	40	50
6-(3-(1h-Imidazol-1-Yl)Propyl)-2,3-Dichloro-5h-[1,3]Diox...	cluster7	37	782771	-	-	-1	1	1	-	No	40	66.67	75	57.14	42.86	83.33	100	40	50
7h-Dibenzo[A,C]Cyclohepten-5(6h)-One, 9,10,11- Trimethox...	cluster7	37	695799	-	-	393605	2	2	-	No	60	66.67	25	85.71	57.14	83.33	66.67	40	100
Antineoplastic-643001	cluster10	37	643001	-	-	-1	4	3	-	No	80	66.67	37.5	57.14	42.86	100	66.67	40	50
Bouvardia Ternafolia	cluster6	37	227262	-	-	11979533	2	2	-	No	80	55.56	12.5	71.43	42.86	66.67	83.33	80	100
Epothilon A And Epothilon B (4:1 Mixture)	cluster5	37	670547	-	Microtubules targeting	54608765	3	2	-	No	50	44.44	37.5	100	57.14	83.33	66.67	60	100
Exatecan Mesylate	cluster7	37	829066	-	DNA targeting	-1	2	2	-	Approved	40	77.78	87.5	42.86	42.86	66.67	83.33	60	50
Geodiamolide D	cluster7	37	682309	-	Microtubules targeting	5469061	2	2	-	No	50	44.44	75	85.71	57.14	83.33	66.67	40	50
N4-(4-Methoxyphenyl)-N4-Methyl-5,6,7,8-Tetrahydrobenzo[4...	cluster7	37	800146	-	-	-1	2	2	-	No	50	44.44	75	71.43	42.86	83.33	66.67	80	50
11-Hydroxy Aclacinomycin X	cluster7	36	670122	-	DNA targeting	438789	2	1	-	No	60	33.33	50	71.43	71.43	100	66.67	20	100
3-Butoxycarbonyl-3-Demethylthiocolchicine	cluster8	36	622488	-	-	360414	4	3	-	No	70	55.56	37.5	85.71	42.86	100	100	0	0
7-Ethyl-9-Amino-10,11-Methylenedioxy-20(S)-Camptothecin	cluster7	36	673593	-	-	-1	2	2	-	No	50	77.78	62.5	14.29	42.86	100	83.33	60	50
Antineoplastic-654376	cluster10	36	654376	-	-	-1	3	2	-	No	50	55.56	37.5	57.14	71.43	100	50	80	50
Deca-Copper(Ii)Chloride-Taxol	cluster6	36	788689	-	-	-1	2	2	-	No	50	44.44	12.5	71.43	57.14	100	83.33	80	100
Geodiamolide A	cluster7	36	682308	-	Microtubules targeting	5469060	2	2	-	No	40	44.44	75	85.71	57.14	83.33	50	60	50
Halaven	cluster6	36	825254	-	Microtubules targeting	-1	2	2	-	No	40	66.67	12.5	85.71	42.86	100	83.33	60	100
Insariotoxin	cluster10	36	138780	-	-	-1	2	1	-	No	70	66.67	25	85.71	57.14	100	50	40	0
Staurosporine	cluster7	36	618487	Clinical trial	Signaling pathway targeting	-1	7	3	-	No	40	55.56	100	57.14	85.71	16.67	83.33	20	100
Vinorelbine	cluster7	36	608210	FDA approved	Microtubules targeting	25136944	2	2	-	No	60	33.33	25	71.43	57.14	100	100	40	100
[(1s,2s,3r,4s,7r,9s,10s,12r,15s)-4,12-Diacetyloxy-15-[(2r,3s)-3-Benzamido-2-Hydroxy-3-Phenylpropanoyl]Oxy-1,9-Dihydroxy-10,14,17,17-Tetramethyl-11-Oxo-6-Oxatetracyclo[11.3.1.03,10.04,7]Heptadec-13-En-	cluster10	35	671872	-	-	383481	2	2	-	No	60	44.44	25	85.71	57.14	100	66.67	40	50
9-Chloro-10,11-Methylenedioxy-20(S)-Camptothecin	cluster7	35	673591	-	-	468671	2	2	-	No	40	66.67	75	28.57	42.86	100	66.67	60	50
Bromochloromethotrexate	cluster7	35	98579	-	-	-1	2	2	-	No	40	33.33	75	85.71	57.14	100	50	20	100
C 829	cluster7	35	295505	-	-	21120490	2	1	-	No	70	33.33	75	85.71	42.86	66.67	33.33	60	50
Prodigiosin	cluster7	35	47147	-	Signaling pathway and DNA targeting	135408511	2	2	-	No	60	22.22	50	85.71	57.14	100	50	40	100
[(1s,2s,3r,4s,7r,9s,10s,12r,15s)-4,12-Diacetyloxy-15-[(2r,3s)-3-[(3-Azidobenzoyl)Amino]-2-Hydroxy-3-Phenylpropanoyl]Oxy-1,9-Dihydroxy-10,14,17,17-Tetramethyl-11-Oxo-6-Oxatetracyclo[11.3.1.03,10.04,7]H	cluster10	34	671871	-	-	5468574	2	2	-	No	80	66.67	0	71.43	57.14	100	33.33	40	50
[(1s,2s,3r,4s,7r,9s,10s,12r,15s)-4,12-Diacetyloxy-15-[(2r,3s)-3-Benzamido-2-(3,4-Dihydroxybutoxycarbonyloxy)-3-Phenylpropanoyl]Oxy-1,9-Dihydroxy-10,14,17,17-Tetramethyl-11-Oxo-6-Oxatetracyclo[11.3.1.0	cluster5	34	689292	-	-	390988	2	2	-	No	70	66.67	12.5	85.71	28.57	83.33	50	60	50
15-[2-(Dimethylamino)Ethyl]-10-[3-[3-[[15-[2-(Dimethylamino)Ethyl]-5-Hydroxy-8,14,16-Trioxo-1,15-Diazatetracyclo[7.7.1.02,7.013,17]Heptadeca-2(7),3,5,9,11,13(17)-Hexaen-10-Yl]Amino]Propyl-Methylamino]	cluster5	34	710559	-	-	399641	2	1	-	No	30	66.67	50	71.43	42.86	83.33	83.33	20	100
5,6-Dihydro-6-(3-Imidazolyl-1-Propyl)-9-Methoxy-3-Nitro-...	cluster7	34	740507	-	-	17755745	2	2	-	No	40	55.56	75	28.57	57.14	83.33	83.33	40	50
6-(3-Aminopropyl)-9-Chloro-5,6-Dihydro-3-Nitro-5,11-Diox...	cluster7	34	736494	-	-	17756087	2	2	-	No	30	55.56	62.5	42.86	57.14	100	83.33	40	50
Acetamide, N,N'-[1,8-Dioxo-1,8-Octanediyldi[1-(Chloromet...	cluster7	34	711948	-	-	400402	2	2	-	No	70	44.44	62.5	28.57	28.57	66.67	100	60	50
Antineoplastic-615804	cluster8	34	615804	-	-	-1	2	1	-	No	30	55.56	62.5	100	42.86	100	83.33	0	0
Antineoplastic-641296	cluster10	34	641296	-	-	-1	7	3	-	No	30	55.56	12.5	71.43	85.71	100	50	80	50
Antineoplastic-651195	cluster8	34	651195	-	-	6712004	1	1	-	No	60	66.67	37.5	57.14	71.43	83.33	83.33	0	0
Antineoplastic-D640199	cluster8	34	640199	-	-	368860	3	2	-	No	30	55.56	62.5	85.71	71.43	83.33	83.33	0	0
Pectenotoxin Ii	cluster7	34	668555	-	Microtubules targeting	5468320	2	2	-	No	50	55.56	75	57.14	57.14	50	50	60	50
(Z)3,4,5-Trimethoxy-4'-Methylstilbene	cluster8	33	638485	-	-	5388767	5	2	-	No	80	22.22	37.5	71.43	42.86	100	100	0	0
25-Dihydrosaframycin A	cluster10	33	357503	-	-	-1	4	4	-	No	90	22.22	12.5	42.86	42.86	100	66.67	100	0
5-Chloro-N-(4-Methoxyphenyl)-N,1-Dimethyl-1h-Pyrazolo[4,...	cluster5	33	798522	-	-	-1	2	2	-	No	50	44.44	50	85.71	42.86	50	66.67	60	50
7-Chloromethyl-10,11-Methylenedioxy-20(S)-Camptothecin	cluster7	33	671901	-	-	-1	2	2	-	No	40	77.78	62.5	14.29	42.86	83.33	83.33	40	50
7-Ethyl-9-Amino-20(S)-Camptothecin	cluster7	33	673595	-	-	-1	2	2	-	No	50	77.78	50	14.29	28.57	83.33	83.33	60	50
Am-807/14146364	cluster7	33	710526	-	-	399617	2	2	-	No	60	33.33	75	28.57	42.86	83.33	83.33	20	100
Bengamide B	cluster8	33	646846	-	-	-1	2	2	-	No	60	55.56	37.5	85.71	57.14	83.33	66.67	0	0
Cuprate(1-), Dibromo[2-[(2-Pyridinyl)Methylene][N,N-Dipr...	cluster10	33	635451	-	-	9578867	4	2	-	No	30	66.67	50	71.43	57.14	100	33.33	40	50
Gsk-2126458	cluster7	33	764092	Clinical trial	PK:PIK3	-1	2	2	-	No	60	44.44	87.5	42.86	42.86	33.33	50	80	50
Homohalichondrin B Diacetate 19,26-Diketone	cluster5	33	700369	-	Microtubules targeting	395620	2	2	-	No	30	66.67	37.5	85.71	57.14	50	66.67	40	100
Indanocine	cluster5	33	698666	-	-	5470230	2	2	-	No	60	66.67	25	57.14	42.86	100	50	20	100
Monoacetyl Verrucarin A Epoxide	cluster10	33	292463	-	-	-1	4	3	-	No	60	55.56	50	57.14	42.86	83.33	50	60	0
Sf2575	cluster5	33	656598	-	-	-1	2	2	-	No	40	55.56	50	71.43	57.14	50	66.67	60	50
Taxol Derivative	cluster10	33	608832	-	Microtubules targeting	-1	6	6	-	No	90	44.44	0	85.71	28.57	100	50	40	50
(Z) 3,4,4',5-Tetramethoxystilbene	cluster8	32	638499	-	-	5388779	2	2	-	No	40	77.78	75	57.14	14.29	83.33	83.33	0	0
[1-(Chloromethyl)-5-(Dimethylamino)-1,2-Dihydrobenzo[E]Indol-3-Yl]-(5,6,7-Trimethoxy-1h-Indol-2-Yl)Methanone	cluster7	32	691242	-	-	391697	2	1	-	No	50	66.67	62.5	28.57	28.57	66.67	66.67	40	100
15-[2-(Dimethylamino)Ethyl]-10-[3-[3-[[15-[2-(Dimethylamino)Ethyl]-8,14,16-Trioxo-1,15-Diazatetracyclo[7.7.1.02,7.013,17]Heptadeca-2,4,6,9,11,13(17)-Hexaen-10-Yl]Amino]Propyl-Methylamino]Propylamino]-	cluster5	32	710556	-	-	399638	2	2	-	No	10	66.67	37.5	85.71	42.86	100	66.67	20	100
9-Acridinamine, N-[2-[(2-Hydroxyethyl)Amino]Ethyl]-1-Nitro-	cluster5	32	673792	-	-	384246	2	2	-	No	50	55.56	37.5	57.14	57.14	66.67	33.33	60	100
Antineoplastic-639828	cluster5	32	639828	-	-	368696	9	2	-	No	70	33.33	37.5	71.43	42.86	50	83.33	40	50
Antineoplastic-D647753	cluster8	32	647753	-	Antineoplastic	6711945	2	2	-	No	60	66.67	25	85.71	71.43	66.67	50	0	0
Delanzomib	cluster10	32	764334	Clinical trial	Proteasome inhibitor	-1	4	4	-	No	90	33.33	50	57.14	14.29	83.33	16.67	80	50
Homohalichondrin B Diacetate 19,26-Tetraol	cluster5	32	700367	-	Microtubules targeting	5470371	2	2	-	No	50	44.44	25	85.71	28.57	66.67	66.67	60	100
L-Ornithine, N.alpha.-[4-[[(2,4-Diamino-6-Pteridinyl)Met...	cluster10	32	633713	-	-	360682	5	2	-	No	60	33.33	62.5	71.43	42.86	83.33	50	20	50
N-(5-Methoxynaphthalen-2-Yl)-N-Methylquinazolin-4-Amine	cluster5	32	806467	-	-	-1	2	2	-	No	30	66.67	50	85.71	57.14	50	50	40	50
N6-(3,5-Dimethylphenyl)-N2-(2-Morpholinoethyl)-3-Nitropy...	cluster5	32	780957	-	-	-1	2	2	-	No	50	55.56	37.5	85.71	42.86	50	66.67	40	50
Phyllanthoside	cluster5	32	328426	-	Protein synthesis targeting	-1	8	8	-	No	70	33.33	0	71.43	14.29	100	83.33	80	50
(R)-5,6-Dihydro-6-(Tetrahydrofuran-3-Yl)-2,3-Dimethoxy-8...	cluster9	31	785628	-	-	-1	1	1	-	No	40	44.44	75	28.57	28.57	66.67	100	40	50
[(1s,2s,3r,4s,7r,9s,10s,12r,15s)-4,12-Diacetyloxy-15-[(2r,3s)-3-[(4-Aminobenzoyl)Amino]-2-Hydroxy-3-Phenylpropanoyl]Oxy-1,9-Dihydroxy-10,14,17,17-Tetramethyl-11-Oxo-6-Oxatetracyclo[11.3.1.03,10.04,7]H	cluster5	31	673192	-	-	384067	2	2	-	No	50	55.56	0	85.71	28.57	83.33	66.67	60	50
1-[2-(Dimethylamino)Ethylamino]-N-[3-[3-[[1-[2-(Dimethylamino)Ethylamino]-7-Methoxy-9,10-Dihydroacridine-4-Carbonyl]Amino]Propyl-Methylamino]Propyl]-7-Methoxy-9,10-Dihydroacridine-4-Carboxamide	cluster5	31	710553	-	-	399636	2	2	-	No	50	55.56	25	71.43	42.86	50	66.67	40	100
15-[2-(Dimethylamino)Ethyl]-10-[3-[3-[[15-[2-(Dimethylamino)Ethyl]-5-Nitro-8,14,16-Trioxo-1,15-Diazatetracyclo[7.7.1.02,7.013,17]Heptadeca-2(7),3,5,9,11,13(17)-Hexaen-10-Yl]Amino]Propyl-Methylamino]Pr	cluster5	31	710558	-	-	399640	2	1	-	No	10	77.78	37.5	71.43	42.86	83.33	66.67	20	100
3- Methoxy-5h-8,9-Dimethoxy-Isoindolo[2,1-A]Quinoxalin-6...	cluster5	31	747526	-	-	54612830	2	2	-	No	50	33.33	62.5	85.71	28.57	50	66.67	20	100
4-(1h)Quinolinone, 2-(3-Methoxyphenyl)-6-(Dimethylamino)-	cluster9	31	664173	-	-	-1	3	3	-	No	90	11.11	50	28.57	42.86	83.33	83.33	20	50
7-Ethyl-10-Hydroxycamptothecin	cluster9	31	673596	FDA approved	Topoisomerase inhibitor	104842	4	4	-	No	40	66.67	62.5	0	28.57	66.67	100	60	50
Aminopterin	cluster10	31	739	-	DHFR	-1	2	2	-	No	40	33.33	62.5	85.71	71.43	66.67	33.33	20	50
Ar-67	cluster9	31	708298	Clinical trial	Topoisomerase inhibitor	6712744	2	2	-	No	60	55.56	75	28.57	0	66.67	83.33	40	50
Brd-K96548276-001-01-3	cluster10	31	318805	-	-	5484394	2	2	-	No	30	66.67	12.5	85.71	71.43	83.33	33.33	40	50
Ls-22895	cluster10	31	667872	-	-	9554747	2	2	-	No	30	33.33	25	85.71	71.43	100	16.67	80	50
Omipalisib	cluster7	31	800807	-	Signaling pathway targeting	-1	2	2	-	No	50	55.56	75	57.14	42.86	16.67	50	60	50
[(1s,4s,7r,9s,10s,12r,15s)-4,12-Diacetyloxy-15-[(2r,3s)-3-Benzamido-2-Hydroxy-3-(4-Methoxyphenyl)Propanoyl]Oxy-1,9-Dihydroxy-10,14,17,17-Tetramethyl-11-Oxo-6-Oxatetracyclo[11.3.1.03,10.04,7]Heptadec-1	cluster5	30	664401	-	-	379641	2	2	-	No	90	55.56	12.5	42.86	42.86	66.67	50	0	100
4-Acridinecarboxamide, 9,10-Dihydro-N-[2-(Dimethylamino)...	cluster5	30	710560	-	-	399642	2	2	-	No	10	44.44	50	71.43	57.14	66.67	83.33	20	100
Antineoplastic-641297	cluster5	30	641297	-	Antineoplastic	-1	6	3	-	No	40	66.67	25	57.14	71.43	66.67	50	20	50
Bi-2536	cluster5	30	755983	Clinical trial	PK:STK,PLK1	-1	3	3	-	No	30	44.44	12.5	85.71	57.14	83.33	50	40	100
Cil-102	cluster10	30	720555	-	-	404353	3	2	-	No	50	22.22	50	85.71	42.86	100	33.33	20	50
Geodiamolide E	cluster5	30	682307	-	-	5469059	2	2	-	No	40	55.56	25	85.71	57.14	66.67	50	20	50
Gimatecan	cluster9	30	793724	-	-	-1	2	2	-	No	40	55.56	75	14.29	28.57	66.67	83.33	40	50
N6-(4-Methylpyridin-2-Yl)-N2-(2-Morpholinoethyl)-3-Nitro...	cluster5	30	780958	-	-	-1	2	2	-	No	60	33.33	50	85.71	42.86	33.33	66.67	20	50
Plinabulin	cluster5	30	797934	Clinical trial	-	-1	3	2	-	No	30	33.33	62.5	71.43	42.86	66.67	83.33	20	50
[(1s,3r,4s,7r,9s,10s,12r,15s)-4,12-Diacetyloxy-15-[(3s)-3-(3,3-Dimethylbutanoylamino)-2-Hydroxy-3-Phenylpropanoyl]Oxy-1,9-Dihydroxy-10,14,17,17-Tetramethyl-11-Oxo-6-Oxatetracyclo[11.3.1.03,10.04,7]Hep	cluster5	29	664403	-	-	6712270	2	2	-	No	50	55.56	25	42.86	42.86	83.33	50	20	100
1-Methyl-3-[(E)-[Phenyl(2-Pyridyl)Methylene]Amino]-1-[2-(2-Pyridyl)Ethyl]Thiourea	cluster10	29	689532	-	-	9571617	2	2	-	No	30	44.44	50	71.43	71.43	83.33	0	40	50
10-Aminocamptothecin	cluster9	29	369395	-	Topoisomerase inhibitor	190763	2	2	-	No	30	44.44	62.5	14.29	28.57	66.67	100	60	50
16-[2-(Dimethylamino)Ethyl]-5-Methoxy-10-(2-Piperidin-1-Ylethyl)-1,9,10,16-Tetrazapentacyclo[9.6.2.02,7.08,19.014,18]Nonadeca-2(7),3,5,8,11(19),12,14(18)-Heptaene-15,17-Dione;Hydrochloride	cluster5	29	720688	-	-	404463	3	2	-	No	10	55.56	37.5	85.71	42.86	83.33	66.67	20	50
3'-C-Ethynylcytidylyl-(5'->5')-5-Fluoro-2'-Deoxyuridine	cluster5	29	725985	-	-	24202801	2	2	-	No	30	44.44	62.5	85.71	28.57	66.67	50	20	50
6h-Pyrazolo[3,4,5-Kl]Acridine-5-Carboxamide, N,N'-[Methy...	cluster5	29	710551	-	-	135426709	2	2	-	No	40	44.44	37.5	71.43	42.86	66.67	66.67	20	50
Becatecarin	cluster8	29	655649	-	-	-1	2	2	-	No	30	55.56	50	85.71	42.86	50	66.67	20	0
Benzenepropanoic Acid, .Beta.-(Benzoylamino)- .Alpha.-(4...	cluster5	29	600220	-	-	6711254	2	2	-	No	60	44.44	25	71.43	14.29	83.33	33.33	40	100
Bouvardin	cluster5	29	259968	-	-	-1	14	10	-	No	50	44.44	0	28.57	14.29	83.33	83.33	100	100
N(Sup .Alpha.)-[4-[(2,4-Diamino-5-Methylpyrido[2,3-D] Py...	cluster5	29	695788	-	-	393599	3	3	-	No	50	55.56	25	57.14	42.86	50	83.33	20	50
Paclitaxel	cluster5	29	125973	FDA approved	Microtubules targeting	-1	63	42	-	No	50	44.44	0	85.71	28.57	83.33	50	40	100
Sar-402674	cluster9	29	768112	Clinical trial	Topoisomerase inhibitor	-1	2	2	-	No	40	55.56	75	14.29	14.29	66.67	83.33	40	50
[(1s,2s,3r,4s,7r,9s,10s,12r,15s)-4,12-Diacetyloxy-1,9-Dihydroxy-15-[(2r,3s)-2-Hydroxy-3-(3-Methylbutanoylamino)-3-Phenylpropanoyl]Oxy-10,14,17,17-Tetramethyl-11-Oxo-6-Oxatetracyclo[11.3.1.03,10.04,7]H	cluster5	28	664404	-	Microtubules targeting	6712271	2	2	-	No	50	44.44	12.5	57.14	42.86	83.33	50	40	50
10,11-Methylenedioxy-20(Rs)-Camptothecin	cluster9	28	606174	-	-	366358	6	2	-	No	40	66.67	62.5	14.29	28.57	50	66.67	40	50
7-Ethyl-10,11-Methylenedioxy-20(S)-Camptothecin	cluster9	28	673592	-	-	-1	2	2	-	No	40	55.56	50	14.29	28.57	83.33	66.67	40	50
9-Amino-20(S)-Glycinyl Camptothecin Hydrochloride	cluster9	28	671899	-	-	-1	2	2	-	No	30	44.44	62.5	0	42.86	66.67	100	40	50
Antineoplastic-652525	cluster9	28	652525	-	-	-1	3	3	-	No	30	55.56	62.5	14.29	14.29	66.67	100	40	50
Copper-7-Glucose-3-Taxol	cluster10	28	794521	-	-	-1	2	2	-	No	30	33.33	25	71.43	28.57	100	50	80	0
Illudin S	cluster8	28	400979	-	DNA targeting	-1	3	2	-	No	40	44.44	37.5	71.43	42.86	50	66.67	40	0
1-Piperidinecarbothioic Acid, 2-[1-(6-Methyl- 2-Pyridiny...	cluster10	27	673831	-	-	-1	2	2	-	No	20	55.56	25	71.43	57.14	66.67	16.67	60	50
2-(N,N-Bis(2-Bromoethyl)Phosphorodiamidoxy)Methyl-1-Meth...	cluster9	27	721513	-	-	404935	1	1	-	No	30	55.56	50	28.57	14.29	66.67	83.33	40	50
2-Formylpyridine, Diethylthiosemicarbazone	cluster10	27	673833	-	-	9554745	2	2	-	No	20	55.56	25	71.43	57.14	66.67	16.67	60	50
4-[[(5s,5as,8ar,9r)-9-(4-Hydroxy-3,5-Dimethoxyphenyl)-8-Oxo-5a,6,8a,9-Tetrahydro-5h-[2]Benzofuro[5,6-F][1,3]Benzodioxol-5-Yl]Amino]-N-[(7s)-1,2,3-Trimethoxy-10-Methylsulfanyl-9-Oxo-6,7-Dihydro-5h-Benz	cluster1	27	700915	-	-	395874	1	1	-	No	60	55.56	25	57.14	14.29	83.33	50	20	0
6-Ethyl-5-(3-(2-Methyl-7-(2-Methylpyridin-4-Yl)Benzo[D]O...	cluster5	27	794221	-	-	-1	3	3	-	No	50	44.44	25	57.14	28.57	66.67	66.67	0	100
7-Methyl-2-(Benzo[B]Thiophene-3-Yl)-1,8-Naphthyridine-4(1h)-One	cluster9	27	706462	-	-	5470948	2	2	-	No	40	11.11	62.5	28.57	42.86	100	83.33	0	50
Dxd	cluster9	27	825332	-	DNA targeting	-1	2	2	-	Approved	30	44.44	62.5	28.57	0	66.67	100	40	50
Hydrazinecarbodithioic Acid, [1-(2-Pyridinyl)Ethylidene]...	cluster10	27	295641	-	-	5955229	2	2	-	No	10	44.44	25	71.43	85.71	100	0	40	50
Sepantronium Bromide	cluster5	27	755387	Clinical trial	Apo|BIRC5	-1	2	2	-	No	50	33.33	12.5	42.86	57.14	66.67	66.67	20	100
Triptolid	cluster2	27	163062	-	-	-1	2	2	-	No	70	44.44	50	42.86	42.86	50	33.33	20	0
Xr-5944	cluster5	27	754366	Clinical trial	TOP2|TOP1	-1	2	2	-	No	30	44.44	25	71.43	42.86	66.67	66.67	20	50
1,1-Dipropyl-3-[(E)-2-Pyridylmethyleneamino]Thiourea	cluster10	26	667870	-	-	9554743	2	2	-	No	20	44.44	25	42.86	71.43	100	0	60	50
1h-Inden-1-One, 2,3-Dihydro-2-[(4-Hydroxy-3,5-Dimethylph...	cluster5	26	692745	-	-	5469772	2	2	-	No	60	55.56	0	28.57	14.29	100	50	20	100
5-Aziridinyl-3-Hydroxymethyl-1-Methylindole-4,7-Dione	cluster9	26	732423	-	-	10105331	2	2	-	No	50	55.56	62.5	28.57	14.29	33.33	66.67	20	50
6-(3-(1h-Imidazol-1-Yl)Propyl)-3-Chloro-5h-[1,3]Dioxolo[...	cluster9	26	780892	-	-	-1	1	1	-	No	30	33.33	62.5	28.57	28.57	66.67	66.67	40	50
Aclacinomycin X	cluster5	26	670120	-	-	382513	2	2	-	No	30	33.33	25	71.43	42.86	83.33	33.33	20	100
Azd-4573	cluster2	26	816554	-	-	-1	2	2	-	No	30	0	62.5	57.14	42.86	50	83.33	60	0
Ethanone, 1-(3-Isoquinolinyl)-, (2-Benzoxazolyl)Hydrazone	cluster10	26	693638	-	-	9572050	2	2	-	No	30	22.22	50	71.43	57.14	66.67	0	60	50
Peltatin B	cluster2	26	24819	-	-	-1	11	3	-	No	60	33.33	37.5	57.14	28.57	16.67	83.33	40	0
Rapamycin_1	cluster9	26	606698	FDA approved	PK:STK,MTOR	-1	2	2	-	No	30	33.33	37.5	0	28.57	83.33	83.33	80	50
Sapanisertib	cluster3	26	800875	-	-	-1	2	2	-	No	50	44.44	75	0	42.86	16.67	33.33	80	50
(+)-Leucascandrolide A	cluster5	25	727718	-	-	24203379	1	1	-	No	20	66.67	37.5	71.43	14.29	33.33	66.67	20	50
[(1s,4s,7r,9s,10s,12r)-4,12-Diacetyloxy-15-[3-(Butoxycarbonylamino)-2-Hydroxy-3-Phenylpropanoyl]Oxy-1,9-Dihydroxy-10,14,17,17-Tetramethyl-11-Oxo-6-Oxatetracyclo[11.3.1.03,10.04,7]Heptadec-13-En-2-Yl]	cluster1	25	662161	-	-	6712243	2	2	-	No	40	33.33	25	71.43	28.57	83.33	33.33	40	0
1-Nitro-9-(3-Isopropylaminopropylamino)Acridine	cluster5	25	673790	-	-	149747	2	2	-	No	10	55.56	37.5	57.14	42.86	66.67	16.67	40	100
3-(3,4,5-Trimethoxy)-4-(2-Naphtyl)-2(5h)-Furanone	cluster5	25	727209	-	-	10022395	3	2	-	No	30	44.44	37.5	57.14	28.57	66.67	50	20	50
5-Methyl-2-Phenyl-1,8-Naphthyridin-4(1h)-One	cluster5	25	658869	-	-	377426	2	2	-	No	70	22.22	0	85.71	28.57	66.67	50	0	50
6-[3-(Bis-Hydroxyethylamino)-1-Propyl]-5,6-Dihydro-2,3-~...	cluster1	25	725774	-	-	10346993	2	2	-	No	30	33.33	62.5	42.86	0	100	50	20	50
Antineoplastic-623950	cluster8	25	623950	-	-	361120	2	1	-	No	30	33.33	25	71.43	42.86	66.67	66.67	20	0
Boronic Acid, [1-[[3-(1-Naphthalenyl)-1-Oxo- 2-[(8-Quino...	cluster10	25	681228	-	-	387439	3	3	-	No	70	11.11	12.5	57.14	14.29	83.33	33.33	80	0
Dichloroamethopterin	cluster5	25	29630	-	-	-1	2	2	-	No	30	11.11	62.5	57.14	42.86	83.33	16.67	20	100
Everolimus	cluster3	25	733504	FDA approved	PK:STK,MTOR	-1	2	2	-	No	20	33.33	75	0	57.14	33.33	50	80	50
Nitro Trifluoro Benzylurea	cluster3	25	624544	-	-	361500	4	2	-	No	70	33.33	50	28.57	42.86	16.67	33.33	40	50
Viridenomycin	cluster5	25	648060	-	-	54686230	2	1	-	No	10	44.44	12.5	57.14	14.29	66.67	83.33	80	50
15-[2-(Dimethylamino)Ethyl]-10-[2-(Dimethylamino)Ethylamino]-5-Hydroxy-1,15-Diazatetracyclo[7.7.1.02,7.013,17]Heptadeca-2(7),3,5,9,11,13(17)-Hexaene-8,14,16-Trione	cluster9	24	693119	-	-	392572	2	2	-	No	0	77.78	37.5	57.14	14.29	83.33	33.33	20	50
15-[2-(Dimethylamino)Ethyl]-10-[3-[3-[[15-[2-(Dimethylamino)Ethyl]-5-Methoxy-8,14,16-Trioxo-1,15-Diazatetracyclo[7.7.1.02,7.013,17]Heptadeca-2(7),3,5,9,11,13(17)-Hexaen-10-Yl]Amino]Propyl-Methylamino]	cluster1	24	710557	-	-	399639	2	2	-	No	10	44.44	37.5	71.43	42.86	83.33	33.33	20	0
2-(1-Naphthyl)-5-Methyl-1,8-Naphthyridin-4(1h)-One	cluster1	24	676181	-	-	385177	2	2	-	No	60	22.22	12.5	57.14	42.86	100	33.33	0	0
2-Amino-8-Fluoro-4,6-Dimethyl-3-Oxo-1-N,9-N-Bis[7,11,14-Trimethyl-2,5,9,12,15-Pentaoxo-3,10-Di(Propan-2-Yl)-8-Oxa-1,4,11,14-Tetrazabicyclo[14.3.0]Nonadecan-6-Yl]Phenoxazine-1,9-Dicarboxamide	cluster1	24	671031	-	-	383041	2	2	-	No	50	22.22	12.5	57.14	14.29	100	66.67	20	0
2-Azabicyclo[16.3.1]Docos-1(21),4,6,10,18-Pentaen- 3,20,...	cluster5	24	683659	-	-	5469144	2	2	-	No	70	44.44	12.5	57.14	14.29	16.67	50	20	100
2,3-Dimethyl-8,9-(Methylenedioxy)-11h-Indeno[1,2-C]Isoqu...	cluster5	24	709756	-	-	11976942	2	2	-	No	40	22.22	25	85.71	14.29	83.33	33.33	20	50
Antineoplastic-328785	cluster5	24	328785	-	-	54607693	4	2	-	No	30	33.33	12.5	57.14	42.86	100	33.33	20	50
Antineoplastic-382459	cluster2	24	382459	-	-	-1	2	2	-	No	60	33.33	37.5	71.43	14.29	0	83.33	20	0
Austocystin D	cluster3	24	700893	-	-	5470400	2	2	-	No	40	33.33	62.5	57.14	71.43	0	16.67	20	50
Combretastatin A4	cluster5	24	613729	-	-	-1	13	6	-	No	40	33.33	25	57.14	28.57	66.67	50	20	50
Illudin M_1	cluster1	24	626370	-	-	-1	5	4	-	No	20	33.33	50	71.43	28.57	83.33	50	0	0
N-(5-Carboxy-5-{4-[(2,4-Diamino-Pteridin-6-Ylmethyl)-Amino]-Benzoylamino}-Pentyl)-Phthalamic Acid	cluster5	24	667641	-	-	381234	3	2	-	No	40	22.22	37.5	71.43	28.57	66.67	16.67	20	100
Nogalamycin	cluster2	24	70845	-	DNA targeting	-1	3	3	-	No	60	44.44	12.5	85.71	14.29	33.33	66.67	0	0
Vinorelbine_1	cluster5	24	760087	FDA approved	Microtubules targeting	60780	2	2	-	No	50	22.22	0	71.43	28.57	66.67	33.33	40	100
2,4-Quinazolinediamine, 5-Chloro-6-[[(3,4-Dichlorophenyl...	cluster4	23	208652	-	-	-1	3	2	-	No	60	22.22	25	57.14	57.14	50	16.67	0	50
2h,6h-Pyrazolo[3,4,5-Mn]Pyrimido[5,6,1-De]Acridine- 5,7-...	cluster8	23	710547	-	-	399630	2	2	-	No	0	55.56	25	71.43	42.86	66.67	66.67	0	0
6-(3-(1h-Imidazol-1-Yl)Propyl)-2,3-Difluoro-5h-[1,3]Diox...	cluster9	23	782769	-	-	-1	1	1	-	No	30	22.22	50	28.57	0	50	100	40	50
7-(2,5-Dimethoxyphenyl)-7,8,9,10-Tetrahydropyrimido[4,5-C]Isoquinoline-1,3-Diamine	cluster2	23	717167	-	-	402877	2	2	-	No	70	33.33	37.5	57.14	28.57	50	0	20	0
Bay-2402234	cluster5	23	809973	Clinical trial	DHODH	-1	2	2	-	No	10	33.33	0	100	14.29	83.33	66.67	20	50
Chaparrinone, 6a-Senecioyloxy	cluster5	23	290494	-	-	-1	12	10	-	No	70	11.11	12.5	14.29	14.29	50	50	80	100
Hellebrin	cluster9	23	93134	-	-	417553	14	6	-	No	10	77.78	62.5	0	42.86	50	33.33	20	50
Ipomoeassin F	cluster2	23	791000	-	-	-1	2	2	-	No	40	33.33	37.5	42.86	0	33.33	66.67	80	0
Medorubicin	cluster1	23	256438	-	-	-1	3	2	-	No	20	44.44	50	42.86	0	83.33	50	20	50
N-(P-Fluorobenzoyl)-Paclitaxel	cluster5	23	743102	-	-	45028539	2	2	-	No	30	11.11	0	85.71	28.57	83.33	50	40	50
[(1r,4s,5r,8s,12r,13r)-1,5-Dimethyl-10-(Trifluoromethyl)...	cluster5	22	724778	-	-	54612585	2	2	-	No	20	33.33	12.5	85.71	14.29	66.67	33.33	40	50
[(1s,2s,3r,4s,7r,9s,10s,12r,15s)-4,12-Diacetyloxy-1,9-Dihydroxy-15-[(2r,3s)-2-Hydroxy-3-[(2-Methylpropan-2-Yl)Oxycarbonylamino]-3-Phenylpropanoyl]Oxy-10,14,17,17-Tetramethyl-11-Oxo-6-Oxatetracyclo[11.	cluster1	22	671867	-	Microtubules targeting	383475	2	2	-	No	40	22.22	0	57.14	42.86	100	16.67	40	0
2-(2-Hydroxy-3-Methoxy-13-Oxo-[1,3]Dioxolo[4',5':4,5]Ben...	cluster9	22	782074	-	-	-1	2	2	-	No	30	33.33	37.5	14.29	14.29	66.67	66.67	40	50
3-Demethyl-3-Ethoxycarbonylthiocolchicine	cluster10	22	663321	-	-	379107	3	3	-	No	60	33.33	0	28.57	14.29	83.33	33.33	60	0
5-(2,3-Dihydrobenzo[B][1,4]Dioxin-6-Yl)-4-(3,4,5-Trimeth...	cluster2	22	777407	-	-	-1	1	1	-	No	40	11.11	50	57.14	42.86	33.33	50	20	0
5-Fluoro Deoxy Uridine 10mer	cluster9	22	697912	Clinical trial	Ds|AM	16130072	2	2	-	No	40	33.33	75	0	28.57	33.33	50	20	50
7-Methoxy-8-{4-[4-(7-Metoxy-8-Methyl-2-Oxo-2h-4-Chromeny...	cluster5	22	735798	-	-	16113137	2	2	-	No	40	22.22	25	28.57	28.57	83.33	33.33	20	100
An Antifol	cluster2	22	623017	-	Df	-1	2	2	-	No	30	66.67	12.5	57.14	28.57	33.33	50	20	0
Antineoplastic-376265	cluster1	22	376265	-	-	5351332	5	4	-	No	20	33.33	0	42.86	57.14	100	16.67	40	50
Antineoplastic-616241	cluster9	22	616241	-	-	-1	2	2	-	No	30	44.44	25	14.29	42.86	50	83.33	20	0
Antineoplastic-642294	cluster2	22	642294	-	-	369927	1	1	-	No	50	33.33	37.5	57.14	28.57	33.33	50	0	0
Antineoplastic-672553	cluster9	22	672553	-	-	-1	2	2	-	No	30	33.33	50	0	14.29	66.67	83.33	20	50
Bn-2629	cluster9	22	694501	Clinical trial	DNA targeting	393111	5	2	-	No	20	44.44	37.5	14.29	0	100	100	0	0
Gsk237701a	cluster4	22	756167	-	-	-1	2	2	-	No	40	33.33	12.5	57.14	42.86	83.33	0	20	50
Leinamycin	cluster3	22	645777	-	DNA targeting	-1	3	2	-	No	50	44.44	50	28.57	0	50	16.67	40	50
N-[2-(Dimethylamino)Ethyl]-1-[3-[3-[[4-[2-(Dimethylamino)Ethylcarbamoyl]-9-Oxo-10h-Acridin-1-Yl]Amino]Propyl-Methylamino]Propylamino]-9-Oxo-10h-Acridine-4-Carboxamide	cluster5	22	710554	-	-	399637	2	2	-	No	10	55.56	25	42.86	28.57	50	66.67	20	50
Thiosemicarbazone R	cluster1	22	319725	-	-	5843399	3	2	-	No	30	22.22	12.5	57.14	71.43	66.67	16.67	40	0
(1s,4r,5r,8r,9r,12r,13s)-1,5,9-Trimethyl-10-[(4-{[(1s,4r...	cluster5	21	724782	-	-	54612641	2	2	-	No	10	22.22	12.5	85.71	28.57	83.33	16.67	40	50
{6-(3-Amino-1-Propyl)-5,6-Dihydro-2,3-Dimethoxy-8,9-Meth...	cluster2	21	730632	-	-	45027879	2	1	-	No	10	55.56	37.5	14.29	42.86	50	33.33	60	0
1-Piperazinecarbothioic Acid, 4-(2-Pyridinyl)-, [1-(2-Py...	cluster1	21	335794	-	-	5930549	3	2	-	No	20	22.22	0	71.43	28.57	100	33.33	40	0
Bms-986158	cluster10	21	801230	Clinical trial	-	-1	2	2	-	No	50	22.22	37.5	28.57	14.29	66.67	16.67	60	0
Bruceantin	cluster1	21	165563	-	MYC	-1	23	8	-	No	40	44.44	12.5	42.86	14.29	100	16.67	20	0
Docetaxel	cluster4	21	628503	FDA approved	Microtubules targeting	148124	8	3	-	No	30	33.33	0	85.71	0	33.33	33.33	60	100
[(1s,2s,3r,4s,7r,9s,10s,12r,15s)-4,12-Diacetyloxy-15-[(2r,3s)-3-Benzamido-2-Hydroxy-3-Phenylpropanoyl]Oxy-9-(3,4-Dihydroxybutoxycarbonyloxy)-1-Hydroxy-10,14,17,17-Tetramethyl-11-Oxo-6-Oxatetracyclo[11	cluster1	20	689291	-	-	390987	2	2	-	No	40	11.11	0	71.43	14.29	83.33	33.33	40	0
1h-Azepine-1-Carbothioic Acid, Hexahydro-, [1-(2- Pyridi...	cluster1	20	318807	-	-	5494319	4	2	-	No	10	11.11	12.5	57.14	57.14	100	16.67	40	0
2h-Pyrrolo[3,2-F]Quinazoline-2,4(3h)-Diamine, 3-[(3-Amin...	cluster2	20	309401	-	-	-1	2	2	-	No	50	44.44	12.5	57.14	14.29	50	33.33	0	0
3- Methoxy-5h-8,9-Dimethyl-Isoindolo[2,1-A]Quinoxalin-6-One	cluster5	20	747520	-	-	54612824	2	2	-	No	30	0	37.5	42.86	14.29	50	66.67	20	100
3-(2-Aminobenzo[D]Oxazol-5-Yl)-1-Isopropyl-1h-Pyrazolo[3...	cluster2	20	780880	-	-	-1	2	1	-	No	30	33.33	37.5	14.29	42.86	16.67	33.33	80	0
3-Chloro-N-(4-Methoxyphenyl)Furo[2,3-B]Quinolin-4-Amine	cluster5	20	724685	-	-	406537	2	2	-	No	20	11.11	25	85.71	28.57	50	16.67	40	50
7-Chloromethyl-10,11-Methylenedioxy-20(S)-Camptothecin-2...	cluster9	20	688687	-	-	-1	2	2	-	No	20	33.33	37.5	0	14.29	66.67	66.67	40	50
Aclarubicin	cluster4	20	208734	FDA approved	Topoisomerase inhibitor	-1	27	3	-	No	30	22.22	50	57.14	28.57	66.67	0	0	50
Acridine-9-Amine, N-(3-Aminopropyl)-1-Nitro-	cluster1	20	662193	-	-	378853	2	2	-	No	20	22.22	37.5	71.43	42.86	66.67	0	20	0
Antineoplastic-645807	cluster4	20	645807	-	-	371508	3	2	-	No	40	55.56	12.5	42.86	0	33.33	0	60	100
Azetidinecarbothioic Acid, [1-(2-Pyridinyl)Ethylidene] H...	cluster1	20	319726	-	-	-1	4	2	-	No	10	22.22	12.5	42.86	57.14	100	16.67	40	0
Bengamide A	cluster1	20	613012	-	-	5386504	5	4	-	No	20	22.22	25	71.43	42.86	83.33	16.67	0	0
Boronic Acid, [3-Methyl-1-[[1-Oxo-4-Phenyl- 2-[[(2-Quino...	cluster10	20	683086	-	-	388335	2	2	-	No	50	11.11	50	14.29	14.29	66.67	16.67	60	0
Lmp776	cluster1	20	725776	Clinical trial	Topoisomerase inhibitor	45027820	2	2	-	No	30	22.22	50	28.57	0	66.67	50	20	50
Methotrexate Derivative	cluster1	20	174121	-	Df	-1	6	5	-	No	40	22.22	25	85.71	14.29	66.67	0	20	0
Mevociclib	cluster4	20	830173	-	-	-1	2	2	-	No	50	33.33	12.5	57.14	14.29	66.67	0	20	50
N-[(E)-[(4-Methoxyphenyl)-Pyridin-2-Ylmethylidene]Amino]Pyridin-2-Amine	cluster1	20	693622	-	-	9630043	2	2	-	No	30	33.33	37.5	57.14	42.86	50	0	20	0
Panobinostat	cluster1	20	761190	FDA approved	HDAC inhibitor	-1	2	2	-	No	30	33.33	12.5	42.86	28.57	66.67	0	60	50
Rapamycin Prodrug, Mono-(28)-N,N-Diethylpropionate-, Hyd...	cluster3	20	606699	-	-	-1	2	2	-	No	10	44.44	37.5	0	42.86	16.67	50	80	50
(R)-Erso	cluster3	19	835818	-	-	-1	2	2	-	No	10	33.33	25	42.86	71.43	0	16.67	80	0
1-(M-Tolyl)-3-[(Z)-1-(2-Pyridyl)Ethylideneamino]Thiourea	cluster1	19	668336	-	-	5367272	3	2	-	No	10	22.22	0	57.14	42.86	100	0	40	50
14-Fluoro-4-Demethoxydaunorubicin	cluster1	19	623128	-	-	6711360	3	3	-	No	10	55.56	50	14.29	0	83.33	16.67	20	50
5- Fluoro-2'-Deoxyuridyly-(3'->5')-3'-C-Ethynylcytosine	cluster1	19	742410	-	-	45028394	2	2	-	No	10	33.33	25	85.71	14.29	50	33.33	20	0
6-(3-(1h-Imidazol-1-Yl)Propyl)-3-Fluoro-9-Methoxy-5h-Pyr...	cluster9	19	790510	-	-	-1	1	1	-	No	20	33.33	37.5	14.29	0	66.67	66.67	20	50
6,6-Dimethyl-1-(3-Nonylphenyl)-1,3,5-Triazine-2,4-Diamine;Hydrochloride	cluster1	19	606398	-	-	354440	2	2	-	No	30	33.33	12.5	71.43	42.86	50	16.67	0	0
Acetoxycycloheximide	cluster1	19	32743	-	-	-1	2	1	-	No	30	44.44	37.5	57.14	0	66.67	16.67	0	0
Antineoplastic-648771	cluster2	19	648771	-	-	372983	2	2	-	No	20	55.56	12.5	57.14	28.57	50	33.33	0	0
Brd-A75273200-001-06-5	cluster3	19	669380	-	-	382066	3	2	-	No	60	11.11	25	14.29	14.29	50	50	20	50
Ly-2606368	cluster1	19	758257	Clinical trial	PK:STK,CHEK,CHEK1	-1	3	3	-	No	30	11.11	62.5	14.29	28.57	66.67	33.33	20	0
Temsirolimus	cluster3	19	683864	FDA approved	PK:STK,MTOR	-1	5	2	-	No	20	11.11	37.5	0	28.57	66.67	33.33	80	50
Viridomycin	cluster4	19	236657	-	-	-1	3	2	-	No	0	55.56	25	85.71	14.29	16.67	16.67	20	100
(1s,4r,5r,6r,7r,8r,11r,13s,17s,18s,19r)-4,5,17-Trihydroxy-6,14,18-Trimethyl-8-(4-Methyl-2-Oxopent-3-Enyl)-3,10-Dioxapentacyclo[9.8.0.01,7.04,19.013,18]Nonadec-14-Ene-9,16-Dione	cluster1	18	697453	-	-	394185	2	2	-	No	30	33.33	0	14.29	28.57	100	33.33	20	0
1-(2-Methoxyphenyl)-3-[(Z)-1-(2-Pyridyl)Ethylideneamino]Thiourea	cluster1	18	668297	-	-	5367237	2	2	-	No	30	0	0	42.86	42.86	83.33	0	60	50
1h-Naphth[2,3-D]Imidazolium, 4,9-Dihydro-2-Methyl-1-(2-M...	cluster1	18	80467	-	-	-1	2	2	-	No	30	33.33	12.5	28.57	28.57	50	50	20	0
6-[(3-Thiazolylamino)-1-Propyl]-5,6-Dihydro-2,3-Dimethox...	cluster1	18	725775	-	-	45027819	2	2	-	No	20	22.22	37.5	42.86	0	66.67	33.33	20	50
Aminocamptothecin	cluster9	18	603071	-	Topoisomerase inhibitor	72402	7	5	-	No	30	33.33	50	0	0	33.33	50	40	50
Benzamide, 2-Amino-N-[[4-[(5-Bromopyrimidin-2-Yl)Oxy]3-M...	cluster3	18	647884	-	-	372559	6	3	-	No	60	11.11	12.5	0	28.57	33.33	16.67	80	50
Hydrazinecarbothioamide, N,N-Diethyl-2-[1-(6-Methyl- 2-P...	cluster1	18	673829	-	-	9554740	2	2	-	No	20	11.11	0	42.86	42.86	83.33	0	60	50
N-[3-[7-[7-Acetamido-1-(Chloromethyl)-5-Hydroxy-1,2-Dihydrobenzo[E]Indol-3-Yl]-7-Oxoheptanoyl]-1-(Chloromethyl)-5-Hydroxy-1,2-Dihydrobenzo[E]Indol-7-Yl]Acetamide	cluster9	18	711947	-	-	400401	2	2	-	No	30	44.44	25	0	0	33.33	66.67	40	50
Peliomycin (Usan)	cluster2	18	76455	-	-	-1	4	1	-	No	20	66.67	12.5	14.29	0	66.67	50	20	0
Prodiginine Hcl, Butylcycloheptyl-	cluster1	18	247562	-	-	-1	2	2	-	No	20	11.11	12.5	85.71	14.29	100	0	20	0
Torisel	cluster3	18	800954	-	Signaling pathway targeting	-1	2	2	-	No	30	33.33	37.5	0	28.57	33.33	16.67	60	50
.Beta.-Phenylalanine, N-Benzoyl-2-[[(2-Carboxyethyl) Car...	cluster1	17	600221	-	-	54608019	2	2	-	No	20	11.11	0	71.43	14.29	83.33	33.33	20	0
1-[2-(2-Pyridyl)Ethyl]-3-[(E)-2-Pyridylmethyleneamino]Thiourea	cluster1	17	670779	-	-	9571904	2	2	-	No	0	22.22	25	42.86	28.57	83.33	0	60	0
1-[Phenyl(2-Pyridinyl)Methylene]-4-(2-Methylphenyl)Thiosemicarbazide	cluster2	17	668326	-	-	6148953	3	3	-	No	20	22.22	12.5	57.14	28.57	33.33	16.67	40	50
3-Pyridinecarboxylic Acid, 5-Cyano-1,4-Dihydro- 6-(2-Fur...	cluster2	17	679804	-	-	386904	2	2	-	No	50	11.11	25	42.86	14.29	16.67	33.33	20	50
6-(3-Aminopropyl)-5,6-Dihydro-3-Nitro-5,11-Dioxo-9-Thiom...	cluster9	17	736680	-	-	17756083	2	2	-	No	10	44.44	25	14.29	0	50	50	40	50
Ambewelamide A	cluster1	17	712399	-	-	400501	2	2	-	No	10	22.22	25	57.14	28.57	66.67	33.33	0	0
Mk-0731	cluster2	17	780965	Clinical trial	CDH16|KIF11	-1	2	2	-	No	30	22.22	25	57.14	14.29	33.33	33.33	20	0
N,N-Dimethyladriamycin	cluster2	17	261045	-	-	-1	3	2	-	No	30	22.22	25	57.14	0	16.67	33.33	40	50
Rapamycin	cluster2	17	226080	FDA approved	PK:STK,MTOR	-1	24	6	-	No	20	22.22	25	0	28.57	33.33	50	80	0
Sc-41842	cluster3	17	710555	-	-	11980935	2	2	-	No	10	55.56	12.5	28.57	28.57	50	16.67	20	50
Trametinib	cluster2	17	758246	FDA approved	PK:STK,MAP2K,MAP2K1,MAP2K2	-1	2	2	-	No	70	22.22	12.5	71.43	14.29	16.67	0	0	0
(6-Amino-3-(4-Methoxyphenyl)-1h-Indazol-1-Yl)(3,4,5-Trim...	cluster2	16	782249	-	-	-1	2	2	-	No	30	11.11	25	42.86	28.57	33.33	50	0	0
(E)-N-[4-(1-Benzoylpiperidine-4-Yl)Butyl]-3-(Pyridin-3-Y...	cluster2	16	751605	-	-	18425712	2	2	-	No	20	11.11	12.5	57.14	14.29	50	33.33	20	50
1-[2-(Dimethylamino)Ethylamino]-N-[3-[3-[[1-[2-(Dimethylamino)Ethylamino]-9-Oxo-10h-Acridine-4-Carbonyl]Amino]Propyl-Methylamino]Propyl]-9-Oxo-10h-Acridine-4-Carboxamide;Hydrochloride	cluster1	16	720689	-	-	439097	3	3	-	No	10	22.22	12.5	28.57	14.29	66.67	66.67	20	0
2-(3-Methoxyphenyl)-6-(Piperidin-1-Yl)Quinolin-4(1h)-One	cluster1	16	667446	-	-	381129	2	2	-	No	40	0	25	28.57	14.29	83.33	16.67	20	0
3- Methoxy-5h-8-Methoxy-Isoindolo[2,1-A]Quinoxalin-6-One	cluster2	16	747522	-	-	54612826	2	2	-	No	30	0	25	57.14	28.57	33.33	33.33	20	0
3-[(E)-(6-Methyl-2-Pyridyl)Methyleneamino]-1,1-Dipropyl-Thiourea	cluster1	16	667874	-	-	9554748	1	1	-	No	20	0	0	42.86	57.14	66.67	16.67	40	0
3-Iodoacetamido-Benzoylurea	cluster1	16	708441	-	-	398526	2	2	-	No	20	22.22	25	42.86	14.29	83.33	0	20	0
6h-Imidazo[4,5,1-De]Acridin-6-One, 5-[3-[[3-[[5-Nitro-1,...	cluster2	16	695941	-	-	439002	2	2	-	No	20	44.44	12.5	57.14	14.29	16.67	33.33	20	0
7-(.Beta.-D-Ribofuranosyl)-4-Aminothieno[3,4-D]Pyrimidine	cluster1	16	651010	-	-	373978	2	2	-	No	20	22.22	12.5	71.43	42.86	50	0	0	0
Acetamide, N-[5,6,7,9-Tetrahydro-2-Hydroxy-1,3-Dimethoxy...	cluster2	16	369937	-	-	-1	4	3	-	No	50	11.11	0	57.14	14.29	50	33.33	0	0
Antibiotic P 168	cluster3	16	356885	-	-	-1	2	2	-	No	20	55.56	0	0	28.57	50	16.67	40	50
Antineoplastic-654379	cluster4	16	654379	-	-	-1	6	3	-	No	0	11.11	0	57.14	57.14	66.67	0	40	50
Azd-8330	cluster2	16	799353	-	Signaling pathway targeting	-1	2	2	-	No	70	11.11	12.5	42.86	28.57	16.67	0	20	0
Cddo-Im	cluster1	16	727038	-	-	9958995	2	1	-	No	10	0	25	42.86	42.86	66.67	16.67	40	0
Colchicine Derivative	cluster1	16	33410	-	Microtubules targeting	46151	8	2	-	No	50	11.11	12.5	28.57	14.29	50	16.67	40	0
Gramicidin	cluster2	16	757043	-	-	3851247	3	3	-	No	20	33.33	0	42.86	0	50	50	20	50
Methoxycamptothecin	cluster9	16	111533	-	Topoisomerase inhibitor	-1	3	3	-	No	10	22.22	25	0	0	50	100	20	50
N-[(E)-1-Pyridin-2-Ylethylideneamino]-[1,3]Thiazolo[5,4-B]Pyridin-2-Amine	cluster1	16	693635	-	-	9572047	2	2	-	No	30	22.22	25	42.86	28.57	50	0	20	0
Oligomycin A	cluster9	16	717694	-	-	5472285	2	2	-	No	20	44.44	0	14.29	14.29	33.33	50	40	50
Oligomycin B	cluster9	16	717695	-	-	5472286	2	2	-	No	20	44.44	0	14.29	14.29	33.33	50	40	50
Simalikalactone D	cluster3	16	266494	-	-	-1	3	2	-	No	40	11.11	25	14.29	14.29	16.67	0	80	100
Tak-733	cluster2	16	761215	Clinical trial	PK:STK,MAP2K,MAP2K1,MAP2K2	-1	2	2	-	No	70	11.11	12.5	71.43	14.29	16.67	0	0	0
(-)-Leucascandrolide A	cluster2	15	727719	-	-	24203380	1	1	-	No	10	44.44	37.5	28.57	0	16.67	50	20	0
1-Piperazinecarbothioic Acid, 4-(2-Pyridinyl)-, [1-(6-Me...	cluster4	15	335787	-	-	9554702	2	2	-	No	0	0	0	71.43	42.86	50	16.67	40	50
2-Debenzoyl-2-(P-Fluorobenzoyl)Paclitaxel	cluster1	15	673188	-	Microtubules targeting	384063	2	2	-	No	30	0	0	42.86	14.29	66.67	16.67	60	0
7-Epi-10-Deacetyltaxol	cluster2	15	656177	-	-	6712095	2	2	-	No	40	0	0	71.43	0	50	16.67	40	0
Antineoplastic-648776	cluster1	15	648776	-	-	372988	1	1	-	No	20	0	25	57.14	0	66.67	50	0	0
Arry-704	cluster2	15	772563	Clinical trial	PK:MAP2K,MAP2K1,MAP2K2	-1	2	2	-	No	80	0	12.5	57.14	0	16.67	0	20	0
Artemisinin Dimer	cluster2	15	724910	-	-	54608484	2	2	-	No	20	11.11	12.5	71.43	14.29	16.67	16.67	40	50
Calactin	cluster2	15	650471	-	-	-1	3	3	-	No	0	55.56	50	0	14.29	50	33.33	0	0
Carfilzomib	cluster2	15	758252	FDA approved	Proteasome inhibitor	-1	2	2	-	No	20	11.11	0	57.14	14.29	50	33.33	40	0
Gdc-0623	cluster2	15	800998	-	-	-1	2	2	-	No	70	0	25	57.14	14.29	16.67	0	0	0
Hepta-2,4-Dienamide, 7-[4-(Dimethylamino)Phenyl]-N-Hydro...	cluster2	15	709238	-	-	-1	2	2	-	No	20	22.22	0	57.14	28.57	33.33	0	60	0
Ink-128	cluster3	15	764658	Clinical trial	PK:MTOR	-1	2	1	-	No	20	22.22	25	0	42.86	16.67	16.67	60	50
Mithramycin Sa-L-Phenylalanine Methyl Ester	cluster2	15	780459	-	-	-1	1	1	-	No	50	22.22	25	14.29	14.29	16.67	16.67	40	0
N-[(E)-(2-Phenyl-1-Pyridin-2-Ylethylidene)Amino]-1h-Benzimidazol-2-Amine	cluster4	15	720194	-	-	9572556	2	2	-	No	0	11.11	0	71.43	42.86	50	0	40	50
N-{4-Ferrocenyl-5,5-Bis-(4-Hydroxyphenyl)-Pent-4-Enyl}Su...	cluster2	15	791461	-	-	-1	1	1	-	No	40	33.33	25	0	0	33.33	50	20	0
Pectenotoxin 1	cluster2	15	674674	-	Microtubules targeting	5468696	2	2	-	No	20	33.33	37.5	14.29	14.29	16.67	50	20	0
Phenazastanine, 5,10-Dihydro-5,10,10-Trimethyl-	cluster1	15	118028	-	-	273088	2	1	-	No	30	44.44	12.5	28.57	0	66.67	0	20	0
Trimetrexate Glucuronate	cluster4	15	352122	FDA approved	Df|DHFR	54949	19	10	-	No	40	22.22	25	28.57	0	50	0	0	100
Z99600124	cluster4	15	743267	-	-	1640087	2	1	-	No	20	22.22	25	14.29	28.57	50	16.67	0	100
Zwx6m6af6l	cluster1	15	382046	-	-	343093	4	4	-	No	30	22.22	25	57.14	0	66.67	0	0	0
[(1s,2s,3r,4s,7r,9s,10s,12r,15s)-4,12-Diacetyloxy-15-[(2r,3s)-3-(Cyclohexanecarbonylamino)-3-Cyclohexyl-2-Hydroxypropanoyl]Oxy-1,9-Dihydroxy-10,14,17,17-Tetramethyl-11-Oxo-6-Oxatetracyclo[11.3.1.03,10	cluster2	14	671869	-	-	383477	2	2	-	No	30	22.22	0	42.86	14.29	50	0	40	0
1-Methyl-1-[2-(2-Pyridyl)Ethyl]-3-[(E)-2-Pyridylmethyleneamino]Thiourea	cluster1	14	670780	-	-	9571905	2	2	-	No	0	11.11	12.5	28.57	14.29	100	0	60	0
1,4-Bis(N-Cysteinyldiethylamino)-5,8-Dihydroxy Anthraquinon	cluster1	14	645018	-	-	438534	3	3	-	No	0	44.44	37.5	0	0	66.67	33.33	20	0
2-[(7-Methoxy-1-Nitroacridin-9-Yl)Amino]Ethanol	cluster2	14	662189	-	-	378849	2	2	-	No	40	11.11	0	71.43	14.29	33.33	0	20	0
3-Bromoacetamido-Benzoylurea	cluster1	14	708440	-	-	398525	2	2	-	No	10	11.11	25	42.86	14.29	83.33	0	20	0
4-N-[3-[2-Chloroethyl(Ethyl)Amino]-5-[(Dimethylamino)Methyl]Phenyl]-1-N-[3-[2-Chloroethyl(Hydrazinyl)Amino]Phenyl]Benzene-1,4-Dicarboxamide;Hydrochloride	cluster1	14	675251	-	-	384797	1	1	-	No	20	22.22	25	14.29	0	66.67	33.33	20	0
5-(3-Fluoro-4-Methoxyphenyl)-1-(3,4,5-Trimethoxyphenyl)-...	cluster2	14	736359	-	-	11233655	2	2	-	No	30	22.22	0	57.14	0	50	0	40	0
7-Aza-5,6-Dihydro-6-[3-(4-Pyrrolidine-1-Yl)Propyl]-9-Met...	cluster1	14	783074	-	-	-1	1	1	-	No	20	22.22	37.5	28.57	0	50	16.67	20	0
7-Bromo-3-{2-[5-(4-Methoxyphenyl)-3-(Naphthalen-2- Yl)-4...	cluster2	14	783154	-	-	-1	2	2	-	No	30	22.22	50	14.29	0	0	66.67	0	0
Acylurea	cluster3	14	624546	-	-	361502	3	2	-	No	50	11.11	50	0	0	0	16.67	40	50
Antineoplastic-651849	cluster1	14	651849	-	-	374325	4	1	-	No	10	22.22	50	57.14	0	50	0	0	0
Boronic Acid, [1-[[3-(1-Naphthalenyl)-2-(Methylamino)- 1...	cluster1	14	681237	-	-	387445	3	1	-	No	20	22.22	37.5	0	0	66.67	16.67	40	0
Brd-K58304294-001-01-5	cluster4	14	289098	-	-	5484390	2	2	-	No	10	11.11	0	42.86	71.43	16.67	0	40	50
Des-Fluoro-Tak-960	cluster1	14	762154	Clinical trial	PK:STK,PLK1	-1	2	2	-	No	10	0	0	57.14	14.29	83.33	16.67	20	50
Illudin M	cluster2	14	400978	-	-	-1	7	3	-	No	0	11.11	37.5	57.14	14.29	33.33	16.67	20	50
N'-((6-Methyl-2-Pyridinyl)Methylene)-1-Azepanecarbothiohydrazide	cluster1	14	667876	-	-	9554750	2	2	-	No	0	11.11	0	28.57	28.57	83.33	16.67	60	0
Oligomycin C	cluster9	14	717696	-	-	5472287	2	2	-	No	20	22.22	0	14.29	14.29	33.33	50	40	50
Ot-82	cluster4	14	826040	-	-	-1	2	2	-	No	20	0	12.5	71.43	14.29	33.33	16.67	0	100
Pd-0325901	cluster2	14	755770	Clinical trial	PK:STK,MAP2K,MAP2K1	-1	2	2	-	No	70	0	12.5	57.14	14.29	16.67	0	0	0
T 53	cluster9	14	123111	-	-	27590	2	2	-	No	20	33.33	37.5	14.29	0	16.67	33.33	20	50
Variamycin Sk	cluster2	14	782392	-	-	-1	2	2	-	No	30	22.22	12.5	14.29	0	33.33	50	40	0
Wb302	cluster3	14	816464	-	-	-1	2	2	-	No	10	22.22	0	14.29	28.57	50	16.67	60	50
(3r,4s)-4-(4-(Ethylthio)Phenyl)-3-Hydroxy-1-(3,4,5-Trime...	cluster2	13	791050	-	-	-1	2	2	-	No	30	11.11	12.5	0	14.29	33.33	50	40	0
1,4-Bis[(2-Aminoethyl)Amino]-5,8-Dihydroxyanthraquinone	cluster2	13	645017	-	-	125982	4	4	-	No	0	44.44	50	0	0	50	16.67	20	0
2,4,6-Quinazolinetriamine, N(6)-[(3,4-Dichlorophenyl)Met...	cluster2	13	225112	-	-	312901	2	2	-	No	30	22.22	12.5	57.14	14.29	16.67	16.67	0	0
4-Amino-6-(3,4-Dimethoxyphenyl)-14-Fluoro-3-Azatricyclo[9.4.0.02,7]Pentadeca-1(11),2,4,6,12,14-Hexaene-5-Carbonitrile	cluster1	13	726432	-	-	24202986	2	2	-	No	30	11.11	0	14.29	14.29	66.67	33.33	20	0
5-(3-(2-Chloro-4-(Pyridin-4-Yl)Phenyl)But-1-Yn-1-Yl)-6-E...	cluster2	13	794222	-	-	-1	2	2	-	No	30	22.22	12.5	57.14	0	16.67	16.67	0	50
5-Amino-15-[2-(Dimethylamino)Ethyl]-10-[2-(Dimethylamino)Ethylamino]-1,15-Diazatetracyclo[7.7.1.02,7.013,17]Heptadeca-2(7),3,5,9,11,13(17)-Hexaene-8,14,16-Trione	cluster1	13	698960	-	-	394871	2	2	-	No	0	33.33	37.5	42.86	14.29	50	0	0	0
6-[(3-Trifluoroacetyl)Oxy-1-Propyl]-5,6-Dihydro-2,3-Dime...	cluster1	13	726972	-	-	11375566	2	2	-	No	20	11.11	50	0	0	66.67	33.33	0	0
Acetic Acid;2-[[3-Carboxy-3-[[4-[(2,4-Diaminopteridin-6-Yl)Methylamino]Benzoyl]Amino]Propyl]Carbamoyl]Benzoic Acid	cluster2	13	667640	-	-	381232	3	2	-	No	30	0	12.5	57.14	14.29	50	0	0	50
Anguidin_1	cluster3	13	177378	-	-	91518	2	1	-	No	30	44.44	12.5	0	14.29	50	0	0	50
Aurantimycin A	cluster1	13	777195	-	-	-1	2	1	-	No	20	11.11	0	28.57	14.29	50	50	20	0
Glutamamide, N-Acetyl-1-O-(Phenylmethyl)-.Alpha.-Normura...	cluster2	13	677598	-	-	386035	2	2	-	No	10	11.11	25	57.14	14.29	33.33	0	20	50
N-[(E)-1-Isoquinolin-3-Ylethylideneamino]-1-Methylbenzimidazol-2-Amine	cluster2	13	703108	-	-	9572093	2	2	-	No	10	11.11	50	42.86	0	33.33	0	40	0
Pd-325901	cluster2	13	800840	-	Singnaling pathway inhibitor	-1	2	2	-	No	70	11.11	12.5	42.86	14.29	0	0	0	0
Propyl Quinacrine Mustard	cluster1	13	17273	-	-	-1	3	2	-	No	0	11.11	25	14.29	14.29	83.33	0	40	50
Rh1	cluster1	13	697726	Clinical trial	PK:ROS1	394347	7	6	-	No	10	11.11	50	0	0	83.33	0	20	50
Ro-4987655	cluster2	13	762521	Clinical trial	Singnaling pathway inhibitor	-1	2	2	-	No	70	0	12.5	42.86	14.29	16.67	0	0	0
Ro-4987655_1	cluster2	13	800870	-	-	-1	2	2	-	No	60	0	12.5	57.14	14.29	16.67	0	0	0
Tunicamycin	cluster2	13	177382	-	-	-1	2	2	-	No	0	11.11	50	28.57	0	33.33	50	20	0
(Z)-N'-(2h-Pyrano[3,2-B]Pyridin-4(3h)-Ylidene)-4-(Pyrimi...	cluster4	12	788437	-	-	-1	2	2	-	No	0	0	0	57.14	28.57	50	0	40	50
[5-(2-Amino-Ethylsulfanyl)-3-Isopro Pyl-1h-Pyrazolo[4,3-...	cluster1	12	787980	-	-	-1	2	2	-	No	20	11.11	0	14.29	14.29	50	33.33	40	0
1-[(4-Aminophenyl)-(4-Hydroxyphenyl)Methylidene]-[3]Ferr...	cluster2	12	756998	-	-	-1	2	2	-	No	10	11.11	62.5	0	28.57	16.67	33.33	0	0
1-Piperazinecarboselenoic Acid, 4-(2-Pyridinyl)-, [1-(2-...	cluster2	12	328784	-	-	-1	3	2	-	No	10	11.11	0	42.86	57.14	16.67	16.67	20	0
1,3-Propanediamine, N-Hexyl-N'-(1-Nitro-9-Acridinyl)-	cluster1	12	673791	-	-	149592	2	2	-	No	0	22.22	0	57.14	0	66.67	0	20	50
2-[[1-[[(1r,4s,5r,8s,9r,10s,12r,13r)-1,5,9-Trimethyl-11,14,15,16-Tetraoxatetracyclo[10.3.1.04,13.08,13]Hexadecan-10-Yl]Oxy]-3-[[(1r,4s,5r,8s,9r,10s,13r)-1,5,9-Trimethyl-11,14,15,16-Tetraoxatetracyclo[	cluster1	12	735846	-	-	45027898	2	2	-	No	10	0	0	42.86	0	100	0	20	50
2-Naphthalen-1-Yl-1h-[1,8]Naphthyridin-4-One	cluster1	12	676180	-	-	385176	2	2	-	No	50	0	0	14.29	14.29	50	16.67	20	0
2,6-Dimethoxy-4-(8-Oxo-6,9-Dihydro-8h-[1,3]Dioxolo[4,5-G]Furo[3,4-B]Chromen-9-Yl)Phenyl Acetate	cluster3	12	669381	-	-	382067	2	2	-	No	40	11.11	37.5	0	14.29	0	16.67	20	50
5-Fluoro-2-Deoxycytidine	cluster2	12	48006	-	-	-1	3	2	-	No	10	22.22	12.5	28.57	0	33.33	50	20	0
9-((3-(Diisopropylamino)Propyl)Amino)-1-(Hydroxy(Oxido)Amino)Acridine Methanesulfonate	cluster2	12	670701	-	-	382867	2	2	-	No	20	11.11	0	71.43	0	33.33	0	20	50
Adigal	cluster3	12	7532	-	-	-1	2	2	-	No	0	55.56	25	14.29	28.57	0	0	20	50
Antineoplastic-652524	cluster2	12	652524	-	-	-1	6	5	-	No	10	33.33	12.5	14.29	14.29	16.67	50	20	0
Cardiac Glycoside	cluster2	12	116878	-	-	-1	2	1	-	No	10	33.33	62.5	0	14.29	33.33	0	0	0
Copper-Elesclomol	cluster3	12	766922	-	-	-1	2	2	-	No	10	0	0	28.57	42.86	50	0	40	50
Copper, Chloro[2-[1-(2-Pyridinyl)Ethylidene][N,N-Dipropy...	cluster1	12	635449	-	-	9578865	4	4	-	No	10	0	0	28.57	28.57	83.33	0	40	0
Cyano-Napa	cluster1	12	348121	-	-	-1	2	2	-	No	10	0	12.5	28.57	14.29	66.67	0	60	0
Cyanocycline A	cluster1	12	349644	-	-	100158	8	7	-	No	10	11.11	12.5	28.57	0	66.67	0	60	0
Ethanone, 1-(2-Pyrimidinyl)-, (2-Benzoxazolyl)Hydrazone	cluster1	12	693639	-	-	9572051	2	2	-	No	10	11.11	12.5	42.86	28.57	50	0	20	0
Ethanone, 1,1'-[(1,1'-Biphenyl)-2,2'-Diyl] Bis[2-(Triphe...	cluster3	12	668360	-	-	381571	2	2	-	No	20	0	12.5	14.29	28.57	50	0	40	50
Mitoxantrone	cluster1	12	279836	FDA approved	Topoisomerase inhibitor	4212	2	2	-	No	0	33.33	25	0	0	66.67	33.33	20	0
Sendanin	cluster1	12	299117	-	-	5464491	2	2	-	No	30	0	0	57.14	0	83.33	0	0	0
Tak-960	cluster1	12	768072	Clinical trial	PK:PLK1	-1	2	2	-	No	20	11.11	0	57.14	0	66.67	0	20	0
Trichopolyn	cluster2	12	301460	-	-	-1	2	2	-	No	10	55.56	0	0	28.57	16.67	16.67	40	0
(Z)-3,4,5-Trimethoxy-4'-Ethylstilbene	cluster2	11	641484	-	-	5466706	4	2	-	No	20	0	0	28.57	14.29	50	16.67	20	50
[(1s,2s,3r,4s,7r,9s,10s,12r,15s)-4,12-Diacetyloxy-15-[(2r,3r)-3-(Decanoylamino)-3-(Furan-2-Yl)-2-Hydroxypropanoyl]Oxy-1,9-Dihydroxy-10,14,17,17-Tetramethyl-11-Oxo-6-Oxatetracyclo[11.3.1.03,10.04,7]Hep	cluster2	11	671865	-	-	383473	2	2	-	No	20	0	0	57.14	14.29	33.33	0	40	0
1-Piperazinethiocarboxylic Acid, 4-(2-Propynyl)- 2-[1-(2...	cluster1	11	376266	-	-	-1	5	5	-	No	10	11.11	0	28.57	14.29	66.67	0	40	0
3-[Bis[2-Bromoethyl(Methyl)Amino]Phosphoryloxymethyl]-5-Methoxy-1-Methylindole-4,7-Dione	cluster1	11	718631	-	-	403578	2	2	-	No	0	22.22	37.5	14.29	0	50	16.67	20	0
5-Amino-10,16-Bis[2-(Dimethylamino)Ethyl]-1,9,10,16-Tetrazapentacyclo[9.6.2.02,7.08,19.014,18]Nonadeca-2(7),3,5,8,11(19),12,14(18)-Heptaene-15,17-Dione	cluster2	11	710550	-	-	399633	2	2	-	No	0	55.56	12.5	28.57	0	16.67	33.33	0	0
6-(3-Aminopropyl)-9-Bromo-5,6-Dihydro-3-Nitro-5,11-Dioxo...	cluster1	11	734562	-	-	17755124	2	2	-	No	10	11.11	0	14.29	0	100	16.67	0	50
Antineoplastic-D654830	cluster1	11	654830	-	-	375312	3	2	-	No	10	22.22	12.5	28.57	0	66.67	16.67	0	0
Geodiamolide B	cluster2	11	681481	-	-	5469013	3	3	-	No	20	11.11	12.5	71.43	0	16.67	16.67	0	0
Gsk-461364	cluster1	11	754354	Clinical trial	PK:STK,PLK1	-1	2	2	-	No	20	11.11	0	42.86	0	50	16.67	20	0
L-Serine, N-(3-Carboxy-1-Oxopropyl)Cysteinyl-D-Phenylala...	cluster2	11	800698	-	-	-1	2	2	-	No	40	22.22	12.5	14.29	0	0	50	0	0
[(1r)-5-Amino-1-(Chloromethyl)-1,2-Dihydrobenzo[E]Indol-3-Yl]-(5,6,7-Trimethoxy-1h-Indol-2-Yl)Methanone	cluster2	10	696127	-	-	6712547	2	1	-	No	40	11.11	0	57.14	0	0	0	20	0
[(1s,2r)-1-Benzamido-3-[[(1s,2s,3r,4s,7r,9s,10s,12r,15s)-4,12-Diacetyloxy-2-Benzoyloxy-1,9-Dihydroxy-10,14,17,17-Tetramethyl-11-Oxo-6-Oxatetracyclo[11.3.1.03,10.04,7]Heptadec-13-En-15-Yl]Oxy]-3-Oxo-1-	cluster1	10	705435	-	-	16129931	2	2	-	No	20	11.11	0	28.57	14.29	50	16.67	0	0
1-[(Z)-(2-Oxoindolin-3-Ylidene)Amino]-3-(2-Pyridylmethyl)Thiourea	cluster1	10	670961	-	-	3005083	2	2	-	No	0	0	0	28.57	14.29	100	0	20	0
1-Tert-Butyl-3-[(E)-2-Pyridylmethyleneamino]Thiourea	cluster1	10	670786	-	-	9571908	2	2	-	No	0	0	12.5	28.57	0	83.33	0	40	0
12-Iminodaunorubicin Hcl	cluster1	10	254681	-	-	-1	20	8	-	No	0	11.11	0	0	0	83.33	16.67	40	50
1h-Dibenz[De,H]Isoquinoline-1,3-Dione, 2,2'- [(1,2-Ethan...	cluster1	10	615441	-	-	357254	2	2	-	No	10	22.22	12.5	14.29	0	83.33	0	0	0
3,3'-(2,2'-(2,2'-Oxybis(Ethane-2,1-Diyl)Bis(Oxy))Bis(Eth...	cluster1	10	800287	-	-	-1	2	2	-	No	0	11.11	0	28.57	28.57	50	0	40	0
5,6-Dihydro-6-(3-Imidazolyl-1-Propyl)-2,3-Dimethoxy-5,11...	cluster1	10	735493	-	-	45027897	2	2	-	No	0	22.22	37.5	0	14.29	50	16.67	0	0
6-(3-Aminopropyl)-5,6-Dihydro-9-Methoxycarbonyl-3-Nitro-...	cluster1	10	741106	-	-	17756089	2	2	-	No	0	0	25	28.57	0	66.67	16.67	20	0
7,8-Dehydrocalotropin	cluster2	10	688285	-	-	-1	2	2	-	No	10	22.22	50	0	0	33.33	0	20	0
Antineoplastic-625543	cluster1	10	625543	-	-	9578818	4	4	-	No	0	11.11	0	28.57	14.29	66.67	0	40	0
Bi-847325	cluster1	10	799360	-	-	-1	2	2	-	No	50	11.11	0	14.29	0	50	0	0	0
Copper, [3-Azabicyclo(3.2.2)Nonan-3-Ylcarbothioic Acid[1...	cluster3	10	633275	-	-	9578858	3	2	-	No	0	22.22	0	14.29	28.57	33.33	0	40	50
D-Amethopterin	cluster1	10	117356	-	-	-1	2	2	-	No	20	11.11	0	57.14	0	50	0	0	0
Dianemycin	cluster1	10	138320	-	-	5475287	2	2	-	No	0	11.11	12.5	0	14.29	83.33	0	20	50
Geldanamycin Analog_1	cluster1	10	255105	-	-	135468235	5	4	-	No	20	11.11	0	28.57	0	66.67	0	20	0
Gsk317314a	cluster2	10	756169	-	-	-1	2	2	-	No	20	0	0	57.14	14.29	33.33	0	20	0
Gsk579289a	cluster2	10	756179	-	-	-1	2	2	-	No	10	0	0	57.14	14.29	33.33	0	20	50
Hydrazinecarbothioamide, 2-[(2-Pyridinyl)Phenylmethylene...	cluster1	10	689531	-	-	9571616	2	2	-	No	0	11.11	12.5	42.86	14.29	50	0	20	0
Pki-587	cluster3	10	758256	Clinical trial	PK:STK,PIK3,MTOR	-1	2	2	-	No	10	11.11	0	0	42.86	0	16.67	60	50
Sy-5609	cluster1	10	837396	-	-	-1	2	2	-	No	30	22.22	0	28.57	0	50	0	0	0
Teglarinad	cluster2	10	761189	Clinical trial	Apo|NAMPT	-1	2	2	-	No	10	0	12.5	42.86	14.29	33.33	16.67	0	50
1, 1'[Pentane-1,5-Diyl)Dioxy]Bis(11as)-2-Fluoro-7-Methox...	cluster1	9	727729	-	-	24203387	2	2	-	No	10	11.11	25	0	0	66.67	16.67	0	0
1h-Indole-2-Carboxamide, N-[4-Amino-1-(2-Chloroethyl)-2-...	cluster3	9	716970	-	-	9825161	2	2	-	No	0	11.11	25	14.29	0	33.33	16.67	20	50
2-[5-[[[2-[(Trans-4-Aminocyclohexyl)Amino]-9-Cyclopentyl...	cluster1	9	787977	-	-	-1	2	2	-	No	0	22.22	0	28.57	0	66.67	16.67	0	0
3-Azabicyclo[3.2.1]Nonane-3-Carbothioic Acid, [1-(6-Meth...	cluster1	9	335789	-	-	-1	3	3	-	No	0	0	0	28.57	42.86	66.67	0	0	0
9-Nitro-10-Methoxy-20(S)-Camptothecin	cluster1	9	603074	-	Topoisomerase inhibitor	-1	2	2	-	No	10	22.22	25	0	0	50	16.67	0	0
Camptothecin_1	cluster3	9	100880	FDA approved	Topoisomerase inhibitor	-1	8	6	-	No	20	11.11	25	0	0	33.33	0	20	50
Carbamic Acid, [5-Amino-3-(2,4-Dichlorophenyl)-1,2-Dihyd...	cluster1	9	341931	-	-	100668	2	2	-	No	30	0	12.5	14.29	0	50	16.67	0	0
Cobimetinib	cluster2	9	800075	-	-	-1	2	2	-	No	60	0	0	28.57	0	16.67	0	0	0
Daporinad	cluster2	9	760442	Clinical trial	NAMPT|PK:YK	-1	2	2	-	No	20	11.11	12.5	42.86	0	0	16.67	0	50
Diphenyl Tin Benzyl Prodigiosene Ester	cluster1	9	756779	-	-	-1	2	2	-	No	20	0	0	42.86	0	50	0	20	0
Ecteinascidin 729	cluster3	9	638718	-	-	-1	3	1	-	No	10	0	0	0	14.29	0	0	100	100
Manganese, Bis(Acetato-O)[(Phenyl-2-Pyridinyl-Methanone(...	cluster1	9	625538	-	-	-1	3	2	-	No	0	0	0	28.57	14.29	66.67	0	40	0
N-[(E)-(2-Phenyl-1-Pyridin-2-Ylethylidene)Amino]-1,3-Benzoxazol-2-Amine	cluster2	9	720199	-	-	9572558	2	2	-	No	0	11.11	0	42.86	28.57	16.67	0	20	50
N-[(E)-1-Isoquinolin-3-Ylethylideneamino]-1h-Benzimidazol-2-Amine	cluster1	9	703107	-	-	9572092	2	2	-	No	20	0	25	14.29	0	50	0	20	0
Variamycin	cluster3	9	269146	-	-	-1	3	2	-	No	0	11.11	12.5	14.29	0	33.33	0	60	50
Z-1-(4-Methylthio-2-(3,4,5-Trimethoxyphenyl)Ethene	cluster2	9	650773	-	-	-1	3	2	-	No	20	0	0	28.57	0	33.33	16.67	20	50
(1s,4r,5r,8r,12r,13s)-9-{[(1s,4r,5r,8r,12r,13s)-1,5-Dime...	cluster2	8	724781	-	-	54612586	2	2	-	No	0	0	0	42.86	0	50	16.67	0	50
2-(1-Naphthyl)-7-Methyl-1,8-Naphthyridin-4(1h)-One	cluster1	8	676183	-	-	5468780	2	2	-	No	40	0	12.5	0	0	50	0	0	0
2-(3-(Hydroxymethyl)Phenylamino)-6-(2,6-Dichlorophenyl)-...	cluster3	8	735424	-	-	447700	2	2	-	No	0	0	25	0	0	33.33	33.33	20	50
5-Acetamido-N-[5-[5-Amino-1-(Chloromethyl)-1,2-Dihydrobenzo[E]Indole-3-Carbonyl]-2-Methylpyrazol-3-Yl]-1-Methylpyrazole-3-Carboxamide	cluster3	8	694456	-	-	393071	2	2	-	No	0	22.22	12.5	0	0	50	0	20	50
6-(3-Aminopropyl)-5,6-Dihydro-2,3,9-Trimethoxy-5,11-Diox...	cluster3	8	737344	-	-	17755517	2	2	-	No	0	22.22	0	0	0	50	16.67	20	50
7-Methoxy-8-[4-(4-{4-[7-Methoxy-5-Oxo-(11as)-2,3,5,11a-T...	cluster1	8	723734	-	-	405946	3	2	-	No	0	33.33	12.5	0	0	50	16.67	0	0
Acetamide, N-(4-Formyl-5,6,7,9-Tetrahydro-1,2,3,10- Tetr...	cluster1	8	328403	-	-	-1	5	5	-	No	20	0	0	0	0	66.67	0	40	0
Antineoplastic-637578	cluster1	8	637578	-	-	463108	6	3	-	No	0	0	0	42.86	14.29	66.67	0	0	0
Antineoplastic-642314	cluster1	8	642314	-	-	369947	2	1	-	No	10	33.33	0	14.29	0	50	0	0	0
Antineoplastic-656904	cluster1	8	656904	-	-	376224	1	1	-	No	10	33.33	0	0	0	50	16.67	0	0
Antineoplastic-D647752	cluster1	8	647752	-	-	6711944	2	2	-	No	40	0	0	14.29	0	50	0	0	0
Astx-029	cluster2	8	836440	-	-	-1	2	2	-	No	50	0	0	28.57	0	16.67	0	0	0
Biantrazole	cluster3	8	357885	-	-	-1	3	3	-	No	0	22.22	0	0	0	66.67	0	20	50
Bizelesin	cluster3	8	615291	-	-	60794	7	2	-	No	20	11.11	25	0	0	16.67	0	20	50
Cobimetinib (Isomer 1)	cluster2	8	768068	FDA approved	PK:MAP2K,MAP2K1	-1	2	2	-	No	60	0	0	28.57	0	0	0	0	0
Copanlisib Tris-Hcl	cluster2	8	816437	-	-	-1	2	2	-	No	0	11.11	0	0	28.57	16.67	16.67	60	0
Dabrafenib	cluster2	8	764134	FDA approved	PK:BRAF	-1	2	2	-	No	60	0	0	28.57	0	0	0	0	0
Encorafenib	cluster2	8	778304	FDA approved	PK:BRAF	-1	2	2	-	No	60	0	0	28.57	0	0	0	0	0
Glutamamide, N-Acetyl-1-O-(Phenylmethyl)-.Alpha.-Muramoy...	cluster2	8	683692	-	-	-1	2	2	-	No	0	11.11	0	57.14	0	16.67	0	20	50
Idarubicin	cluster1	8	256439	FDA approved	Topoisomerase inhibitor	-1	7	4	-	No	10	11.11	25	0	0	50	0	20	0
Mitoxantrone_1	cluster1	8	301739	FDA approved	Topoisomerase inhibitor	-1	13	11	-	No	0	11.11	25	0	0	50	16.67	20	0
Monensin Sodium	cluster3	8	758183	FDA approved	-	60148410	2	2	-	No	10	11.11	12.5	0	0	33.33	16.67	20	50
N-[P-[N-(2,4,7-Triamino-6-Pteriddinylmethyl)-N-Methylami...	cluster3	8	682306	-	-	387951	2	2	-	No	10	0	12.5	28.57	0	50	0	0	50
N-107-4 (Streptomyces Sp)	cluster3	8	355638	-	-	-1	2	2	-	No	0	11.11	0	14.29	28.57	33.33	0	20	50
Protogenkwanone	cluster1	8	698248	-	-	394646	2	2	-	No	10	0	0	14.29	14.29	66.67	16.67	0	0
Sh_03_04	cluster2	8	801017	-	-	-1	2	2	-	No	0	11.11	50	0	14.29	16.67	16.67	0	0
(E)-N-[4-(3-Chloro-2,4-Difluoro-Anilino)-7-[2-(Difluorom...	cluster2	7	785965	-	-	-1	2	2	-	No	0	11.11	50	0	28.57	0	0	0	0
(S)-3-Chloro-6-(2,3-Dihydroxypropyl)-5h-[1,3]Dioxolo[4',...	cluster1	7	780893	-	-	-1	1	1	-	No	0	11.11	12.5	0	0	50	16.67	20	0
1-[Bis(4,4'-Aminophenyl)Methylidenyl]-[3]Ferrocenophane	cluster2	7	754385	-	-	-1	2	2	-	No	10	0	62.5	0	0	0	16.67	0	0
1,3-Bis[2-[5-Amino-1-(Chloromethyl)1,2-Dihydrobenzo[E]Indole-3-Carbonyl]-1h-Indol-5-Yl]Urea	cluster3	7	701743	-	-	396192	2	2	-	No	0	11.11	25	0	0	50	0	0	50
1,8-Naphthyridin-4(1h)-One, 6-Methyl-2-Phenyl-	cluster1	7	658868	-	-	377425	3	2	-	No	30	0	0	14.29	0	50	0	0	0
2'-Bromo-4'-Epi-Daunorubicin	cluster1	7	650931	-	-	-1	3	3	-	No	0	11.11	0	14.29	0	66.67	0	20	0
4'-(9-Acridinylamino)Sulfanilanilide, Monohydrochloride	cluster3	7	140701	-	-	-1	6	6	-	No	0	11.11	12.5	0	0	50	0	20	50
6-(3-Aminopropyl)-5,6-Dihydro-9-Methoxy-5,11-Dioxo-11h-I...	cluster1	7	736988	-	-	17755854	2	2	-	No	0	22.22	0	14.29	0	50	0	20	0
8-(4-{5-[3-(4-Fluoro Phenyl)-3-Oxo-1-Prophenyl]-2-Methox...	cluster1	7	743434	-	-	45028590	2	2	-	No	10	0	0	0	0	50	33.33	20	0
Amino Mmi-S02 Ci	cluster1	7	695588	-	-	393532	2	2	-	No	20	11.11	0	14.29	0	50	0	0	0
Concanamycin A	cluster3	7	674620	-	-	5468688	2	2	-	No	10	0	0	14.29	0	66.67	0	0	50
Estra-1,3,5(10)-Trien-3,17-Diol,2-Ethoxy-6-(Hydroxyimino...	cluster2	7	680185	-	-	-1	4	2	-	No	20	0	0	0	0	16.67	66.67	0	0
Isothiazolo[4,5-D]Pyrimidin-7-Amine,3-(.Beta.-D-Ribofura...	cluster3	7	675865	-	-	385012	3	2	-	No	10	0	12.5	0	28.57	33.33	0	0	50
N-[3-[6-[7-Acetamido-1-(Chloromethyl)-5-Hydroxy-1,2-Dihydrobenzo[E]Indol-3-Yl]-6-Oxohexanoyl]-1-(Chloromethyl)-5-Hydroxy-1,2-Dihydrobenzo[E]Indol-7-Yl]Acetamide	cluster3	7	711946	-	-	400400	2	2	-	No	0	11.11	0	0	0	66.67	0	20	50
Pelitrexol	cluster3	7	767745	Clinical trial	GARTF	-1	2	2	-	No	0	0	37.5	0	0	33.33	16.67	0	50
Pimasertib	cluster2	7	755763	Clinical trial	PK:STK,YK,MAP2K,MAP2K1,MAP2K2	-1	2	2	-	No	50	0	0	14.29	0	16.67	0	0	0
(S)9-Amino-20-O-(N,N-Dimethyl)Glycinyl Camptothecin.hcl	cluster1	6	639176	-	-	11969927	1	1	-	No	0	11.11	12.5	0	0	50	16.67	0	0
1-Piperazinecarbothioic Acid, 4-(2-Pyridinyl)-, 2-[1-(1-...	cluster1	6	353896	-	-	3000691	2	2	-	No	0	0	0	14.29	0	66.67	0	20	0
1,3-Bis[5-[5-Amino-1-(Chloromethyl)1,2-Dihydrobenzo[E]Indole-3-Carbonyl]-2-Methyl-Pyrazol-3-Yl]Urea	cluster1	6	701744	-	-	396193	1	1	-	No	10	11.11	0	0	0	50	0	20	0
15-[2-(Dimethylamino)Ethyl]-10-[2-(2-Hydroxyethylamino)Ethylamino]-1,15-Diazatetracyclo[7.7.1.02,7.013,17]Heptadeca-2,4,6,9,11,13(17)-Hexaene-8,14,16-Trione;Hydrochloride	cluster1	6	691849	-	-	392057	2	2	-	No	0	11.11	0	0	0	66.67	0	20	0
5h-[1,3]Dioxolo[5,6]Indeno[1,2-C]Isoquinoline- 5,12(6h)-..._1	cluster1	6	706743	-	-	397888	2	2	-	No	0	11.11	12.5	0	0	50	0	20	0
9-N(N'-Chloroethyl-N'-Methyl-1,4-Diaminobutyl) 2-Methoxy...	cluster1	6	628498	-	-	-1	4	3	-	No	0	0	0	14.29	0	50	0	40	0
N-[(E)-1-(6-Methylpyrimidin-4-Yl)Ethylideneamino]-1,3-Benzoxazol-2-Amine	cluster1	6	693637	-	-	9572049	2	2	-	No	0	11.11	0	28.57	0	50	0	0	0
N-[4-[[(5s,5as,8ar,9r)-9-(4-Hydroxy-3,5-Dimethoxyphenyl)-8-Oxo-5a,6,8a,9-Tetrahydro-5h-[2]Benzofuro[5,6-F][1,3]Benzodioxol-5-Yl]Amino]Phenyl]-1-Methyl-4-Nitropyrrole-2-Carboxamide	cluster1	6	683414	-	-	5469120	2	2	-	No	0	11.11	0	0	0	66.67	0	20	0
Plx-8394	cluster2	6	797932	Clinical trial	PK:BRAF	-1	2	2	-	No	50	0	0	14.29	0	0	0	0	0
Sangivamycin Hydrochloride	cluster3	6	143648	-	-	-1	13	3	-	No	0	0	25	0	0	0	0	40	100
(6as)-3-[5-[[(6as)-2-Methoxy-11-Oxo-6a,7,8,9-Tetrahydropyrrolo[2,1-C][1,4]Benzodiazepin-3-Yl]Oxy]Pentoxy]-2-Methoxy-6a,7,8,9-Tetrahydro-5h-Pyrrolo[2,1-C][1,4]Benzodiazepine-6,11-Dione	cluster1	5	718813	-	-	403689	2	2	-	No	0	0	0	14.29	0	50	16.67	0	0
9-Amino-10-Methoxy-20(S)-Camptothecin	cluster1	5	603075	-	-	-1	2	2	-	No	10	11.11	0	0	0	50	0	0	0
9h-Quino[4,3,2-De][1,10]Phenanthrolin-9-One, 5-Methoxy-	cluster3	5	683785	-	-	388732	2	2	-	No	10	0	0	14.29	14.29	16.67	0	0	50
Acridine-4-Carboxamide, 9-Amino-5-Methyl- N-[2-(Dimethyl...	cluster1	5	683247	-	-	-1	2	2	-	No	0	11.11	0	0	0	66.67	0	0	0
Antineoplastic-643812	cluster3	5	643812	-	-	-1	6	3	-	No	10	0	0	0	14.29	0	0	20	100
Benzonitrile, 4-[[1,3,3a,4,9,9a-Hexahydro-9-(4-Hydroxy- ...	cluster1	5	642328	-	-	-1	2	2	-	No	0	22.22	0	0	0	50	0	0	0
Bis(Helenalinyl)Glutarate	cluster1	5	352330	-	-	336831	3	3	-	No	0	0	0	0	0	83.33	0	0	0
Camptothecin	cluster3	5	94600	FDA approved	Topoisomerase inhibitor	24360	7	7	-	No	0	0	12.5	0	0	50	0	0	50
N-[4-[[(5s,5as,8ar,9r)-9-(4-Hydroxy-3,5-Dimethoxyphenyl)-8-Oxo-5a,6,8a,9-Tetrahydro-5h-[2]Benzofuro[5,6-F][1,3]Benzodioxol-5-Yl]Amino]Phenyl]-1-Methyl-4-Nitropyrrole-2-Carboxamide;Hydrochloride	cluster1	5	683415	-	-	5469121	2	2	-	No	0	11.11	0	0	0	50	0	20	0
Pirarubicin Hcl	cluster3	5	654509	-	DNA targeting	11970024	3	3	-	No	0	11.11	0	0	0	33.33	0	20	50
(1,1-Dioxido-3-Oxo-1,2-Benzisothiazol-2(3h)-Yl)Methyl Di...	cluster1	4	735179	-	-	16072143	2	2	-	No	0	0	0	0	0	66.67	0	0	0
1-(4-Chlorophenyl)-3-[(E)-2-Pyridylmethyleneamino]Thiourea	cluster1	4	670965	-	-	9571484	2	2	-	No	0	0	0	0	14.29	50	0	0	0
15-[2-(Dimethylamino)Ethyl]-10-[2-(Dimethylamino)Ethylamino]-1,15-Diazatetracyclo[7.7.1.02,7.013,17]Heptadeca-2,4,6,9,11,13(17)-Hexaene-8,14,16-Trione	cluster1	4	693117	-	-	392570	3	2	-	No	0	0	0	0	0	66.67	0	0	0
2-Formylphenylboronic Acid	cluster3	4	157839	-	-	292189	1	1	-	No	0	11.11	0	0	0	33.33	0	0	50
6-[3-((2,2-Dimethoxyethylamino)-1-Propyl)]-5,6-Dihydro-2...	cluster1	4	726332	-	-	11363962	2	2	-	No	0	0	0	0	0	66.67	0	0	0
Amythiamicin A	cluster3	4	677423	-	-	198789	3	2	-	No	0	11.11	0	14.29	14.29	0	0	0	50
Antineoplastic-642316	cluster1	4	642316	-	-	369949	2	2	-	No	0	11.11	0	0	0	50	0	0	0
Carboqone; Carbazilquinone	cluster3	4	134679	-	A7	2569	3	3	-	No	0	11.11	12.5	0	0	0	0	20	50
Cis-6-(2-Dimethylamino-1-Ethyl)-5,6,12,13-Tetrahydro-2,3...	cluster1	4	726770	-	-	45027831	2	2	-	No	0	0	12.5	0	0	50	0	0	0
Copper, Bromo[2-[1-(2-Pyridinyl)Ethylidene][N,N-Dimethyl...	cluster1	4	635448	-	-	9578864	4	4	-	No	0	0	0	0	0	50	0	20	0
Cytochalasin E	cluster3	4	175151	-	-	-1	13	10	-	No	0	0	25	0	0	0	0	20	50
Epidoxoform	cluster1	4	699491	-	-	395188	4	3	-	No	0	11.11	0	0	0	50	0	0	0
Neuro_000454	cluster1	4	690635	-	-	391440	3	3	-	No	0	0	0	0	0	66.67	0	0	0
Pyrimidine, 2,4,5-Trichloro-6-Isopropyl-	cluster1	4	58575	-	-	246017	2	2	-	No	0	0	12.5	0	0	50	0	0	0
S-Triazine, 4,6-Diamino-1,2-Dihydro-2,2-Dimethyl-1-[M-(4...	cluster3	4	127754	-	-	-1	2	2	-	No	0	11.11	0	28.57	0	0	0	0	50
Tert-Butyl 7-[[8-[7-Acetamido-1-(Chloromethyl)-5-Hydroxy-1,2-Dihydrobenzo[E]Indol-3-Yl]-8-Oxooctanoyl]Amino]-1-(Chloromethyl)-5-Hydroxy-1,2-Dihydrobenzo[E]Indole-3-Carboxylate	cluster1	4	711696	-	-	400183	2	2	-	No	0	0	0	0	0	50	0	20	0
(1s,4r,5r,12r,13s)-9-[(2-{[(1s,4r,5r,8r,12r,13s)-1,5-Dim...	cluster3	3	724780	-	-	54612640	3	2	-	No	10	0	0	0	0	0	16.67	0	50
1-(3-Diethylarsino-3-Thio-2-Methyl-1-Oxopropyl)-L-Proline	cluster1	3	727224	-	-	24203225	2	2	-	No	0	0	0	0	0	50	0	0	0
1-Piperazinecarbothioic Acid, 4-(2-Pyridinyl)-, [1-(2- T...	cluster1	3	354671	-	-	-1	4	3	-	No	0	0	0	0	0	50	0	0	0
11-(3'-Methylaminopropylidene]-5,6-Dihydro-5-Keto-2,3-Di...	cluster1	3	727048	-	-	45027834	2	2	-	No	0	0	0	0	0	50	0	0	0
2-[3-[4-[3-(1,3-Dioxobenzo[De]Isoquinolin-2-Yl)Propylamino]Butylamino]Propyl]Benzo[De]Isoquinoline-1,3-Dione;Hydrobromide	cluster1	3	706000	-	-	397637	2	2	-	No	0	0	0	0	0	50	0	0	0
3-[(N,N-Dimethylamino)-1-Propyl]-5,6-Dihydro-2,3-Dimetho...	cluster1	3	724058	-	-	11270518	2	2	-	No	0	0	0	0	0	50	0	0	0
3-Azabicyclo[3.2.2]Nonane-3-Carbothioic Acid, [1-(2-Thia...	cluster1	3	354670	-	-	-1	5	3	-	No	0	0	0	0	0	50	0	0	0
3-Propyl-6-[(4e,7e,10e,12e,18e)-3,15,17-Trihydroxy-4,8,10,12,16,18-Hexamethylicosa-4,7,10,12,18-Pentaen-2-Yl]Pyran-2-One	cluster3	3	669697	-	-	5468405	1	1	-	No	0	11.11	12.5	0	0	0	0	0	50
6-[3-(1,1'-Dimethyl-2-Hydroxyethyl)Amino-1-Propyl]-5,6-D...	cluster1	3	726971	-	-	45027832	2	2	-	No	0	0	0	0	0	50	0	0	0
7-Hydroxystaurosporine	cluster3	3	638646	Clinical trial	PK:STK,CDK1,CDK2,CDK4,CDK6	-1	3	2	-	No	0	0	0	0	14.29	0	0	20	50
Diethyl (2r)-2-[[4-[[(5s,5as)-9-(4-Hydroxy-3,5-Dimethoxyphenyl)-8-Oxo-5a,6,8a,9-Tetrahydro-5h-[2]Benzofuro[5,6-F][1,3]Benzodioxol-5-Yl]Amino]Benzoyl]Amino]Pentanedioate	cluster1	3	653862	-	-	375036	1	1	-	No	0	0	0	0	0	50	0	0	0
Epicorazine A	cluster1	3	287069	-	-	155232	2	2	-	No	0	0	0	0	0	50	0	0	0
N-[2-(Diethylamino)Ethyl]-5-[[5-[(5-Nitro-1h-Indole-2-Carbonyl)Amino]-1h-Indole-2-Carbonyl]Amino]-1h-Indole-2-Carboxamide	cluster1	3	699144	-	-	5184308	1	1	-	No	0	0	0	0	0	50	0	0	0
Pelitrexol Isomer A	cluster3	3	772290	Clinical trial	GARTF	-1	2	2	-	No	0	0	12.5	0	0	16.67	0	0	50
1,4-Bis-[(3'-N-Morpholino)Propylamino]Anthraquinone	cluster3	2	678028	-	-	386271	1	1	-	No	0	11.11	0	0	0	0	0	0	50
Antineoplastic-651079	cluster3	2	651079	-	-	374005	3	2	-	No	0	0	0	0	0	0	0	20	50
C16-Ams	cluster3	2	789871	-	-	-1	2	2	-	No	0	0	0	0	0	0	0	20	50
Ethyl 1-Amino-6-Methyl-4-(4-Methylphenyl)-2-Thioxo-1, 2,...	cluster3	2	734132	-	-	24205057	1	1	-	No	0	0	0	0	0	0	0	20	50
Pelitrexol Isomer B	cluster3	2	772291	Clinical trial	GARTF	-1	2	2	-	No	0	0	12.5	0	0	0	0	0	50
Tetraethyleniminobenzoquinone	cluster3	2	31717	-	-	95735	2	2	-	No	0	11.11	0	0	0	0	0	0	50
(+-)-2,2-Dimethylpropionic Acid (Z)-{2-(Hydroxymethyl)-4...	cluster3	1	722219	-	-	-1	2	2	-	No	0	0	0	0	0	0	0	0	50
2-[2-[4-[(2,4-Diaminopteridin-6-Yl)Methylamino]Phenyl]-2-Oxoethyl]Pentanedioic Acid	cluster3	1	747292	-	-	15950455	2	2	-	No	0	0	0	0	0	0	0	0	50
2,6-Dibromo-4-[(E)-2-[6-[(E)-2-(3,5-Dibromo-4-Hydroxyphenyl)Ethenyl]Pyridin-2-Yl]Ethenyl]Phenol	cluster3	1	711991	-	-	135436183	1	1	-	No	0	0	0	0	0	0	0	0	50
4-Aryl-6-Methyl-2-Thioxo-1,2,3,4-Tetrahydro-Pyrimidine-5...	cluster3	1	729775	-	-	24203839	1	1	-	No	0	0	0	0	0	0	0	0	50
Borinic Acid, Diphenyl-, 2-(Dimethylamino)-1-Phenylpropyl Ester	cluster3	1	667869	-	-	495785	1	1	-	No	0	0	0	0	0	0	0	0	50
