# Supplementary material for: Expanding the repertoire of Antibody Drug Conjugate (ADC) targets with improved tumor selectivity and range of potent payloads through in-silico analysis
Source: PLoS One. 2024 Aug 26;19(8):e0308604. doi: 10.1371/journal.pone.0308604 (PMC11346940; doi:10.1371/journal.pone.0308604)
Supplement: S6 File — Compounds with sensitivity ranging between picomolar to ≦ 10nM (compounds exhibiting overlapping sensitivity with both picomolar as well as low nanomolar range across 9 NCI60 cancer indications). This data is used to generate Fig 9. (XLS) [file pone.0308604.s007.xls]

## Sheet: common_65
Drug name	Cluster	Cell_line_no	NSC_ID	FDA status	Mechanism of action	PubChem SID	Total probes	Total after quality control	Failure reason	ADC_payload	Skin	Lung	Kidney	Bowel	Ovary	Blood	Brain_CNS	Breast	Prostate
Didemnin B	cluster6	60	325319	-	Protein synthesis targeting	-1	31	5	-	No	100	100	100	100	100	100	100	100	100
Eribulin mesylate	cluster6	60	707389	FDA approved	Microtubules targeting	54611489	6	3	-	Approved	100	100	100	100	100	100	100	100	100
N-(2-Hydroxyethyl)-1-Nitro-9-Acridineamine, Hcl Salt	cluster6	60	645803	-	-	371504	4	2	-	No	100	100	100	100	100	100	100	100	100
Strophanthin	cluster6	60	4320	-	Cardiac glycoside	-1	3	1	-	No	100	100	100	100	100	100	100	100	100
Demethyltylophorinine	cluster6	59	94739	-	-	261792	2	1	-	No	100	100	100	85.71	100	100	100	100	100
Echinomycin_1	cluster6	59	526417	-	HIF1 targeting	-1	31	6	-	No	100	100	100	100	85.71	100	100	100	100
Hydramycin	cluster6	59	648910	-	-	373075	4	2	-	No	100	100	100	100	100	83.33	100	100	100
Streptomyces Antibiotic	cluster6	59	630678	-	Antibiotic	149070	6	4	-	No	100	100	100	100	85.71	100	100	100	100
Tp38-279	cluster6	59	676496	-	-	-1	2	2	-	No	100	100	100	100	85.71	100	100	100	100
Tp4ek	cluster6	59	676497	-	-	-1	2	2	-	No	100	100	100	100	85.71	100	100	100	100
Tp4ek-K6	cluster6	59	676498	-	Antibiotic	-1	2	2	-	No	100	100	100	100	85.71	100	100	100	100
Valinomycin	cluster6	59	122023	-	Antibiotic	-1	7	2	-	No	100	100	100	100	100	100	100	80	100
Cinerubin A Hcl	cluster6	58	243022	-	DNA targeting	-1	3	2	-	No	100	100	100	100	85.71	100	100	80	100
Cryptopleurine	cluster6	58	19912	-	Protein synthesis targeting	92765	8	1	-	No	100	100	100	100	100	100	100	60	100
Depsipeptide	cluster6	58	630176	FDA approved	HDAC inhibitor	-1	17	11	-	No	100	100	100	85.71	85.71	100	100	100	100
N-[[(1r,2s,10r,12r,13s)-12-Cyano-8,19-Dihydroxy-5,7,16,18-Tetramethoxy-6,17,21-Trimethyl-11,21-Diazapentacyclo[11.7.1.02,11.04,9.015,20]Henicosa-4(9),5,7,15(20),16,18-Hexaen-10-Yl]Methyl]Quinoline-2-C	cluster6	57	722517	-	-	405320	2	2	-	No	100	100	100	85.71	71.43	100	100	100	100
Actinomycin D	cluster6	56	3053	FDA approved	DNA targeting	-1	132	92	-	No	100	100	75	85.71	85.71	100	100	100	100
B720389k237	cluster6	56	617668	-	-	-1	7	5	-	No	100	100	87.5	100	57.14	100	100	100	100
Cinerubin B	cluster6	56	18335	-	DNA targeting	-1	3	1	-	No	80	100	87.5	100	100	100	100	100	50
N-[[(1r,2s,10r,12r,13s)-12-Cyano-8,19-Dihydroxy-5,7,16,18-Tetramethoxy-6,17,21-Trimethyl-11,21-Diazapentacyclo[11.7.1.02,11.04,9.015,20]Henicosa-4(9),5,7,15(20),16,18-Hexaen-10-Yl]Methyl]Quinoxaline-2	cluster6	56	722518	-	-	405321	3	2	-	No	100	77.78	100	100	71.43	100	100	100	100
Neriifolin	cluster6	56	123976	-	Cardiac glycoside	-1	5	2	-	No	90	100	87.5	71.43	100	100	100	100	100
Dolastatin 10	cluster6	55	376128	Clinical trial	Microtubules targeting	-1	10	4	-	No	90	88.89	87.5	100	85.71	100	100	80	100
1h-Benz[E]Indol-5-Amine, 1-(Chloromethyl)-2,3-Dihydro-N-...	cluster6	54	693546	-	-	392743	2	1	-	No	90	77.78	100	100	71.43	100	83.33	100	100
8-Hydroxy Verrucarin A	cluster6	54	291312	-	Protein synthesis targeting	-1	2	2	-	No	90	77.78	87.5	100	71.43	100	100	100	100
Dehydrospongistatin 2	cluster6	54	726291	-	-	24202926	3	2	-	No	70	88.89	100	100	100	100	83.33	80	100
Septacidin	cluster6	54	65104	-	-	-1	11	7	-	No	90	100	100	85.71	100	66.67	100	60	100
Antineoplastic-642198	cluster6	53	642198	-	Antineoplastic	-1	7	5	-	No	100	88.89	87.5	57.14	85.71	100	100	80	100
Vinblastine	cluster5	52	49842	FDA approved	Microtubules targeting	-1	129	78	-	No	100	88.89	75	85.71	57.14	100	100	80	100
Actinomycin C3	cluster5	51	87221	-	DNA targeting	-1	2	1	-	No	100	88.89	75	71.43	42.86	100	100	100	100
Gilvocarcin V	cluster6	51	348115	-	DNA targeting	334288	2	1	-	No	70	100	75	85.71	100	66.67	83.33	100	100
Simeon	cluster6	51	7521	-	-	-1	9	2	-	No	80	88.89	87.5	57.14	85.71	100	83.33	100	100
2-Amino-1-N,9-N-Bis[3-[(4-Methoxyphenyl)Methyl]-7,11,14-Trimethyl-2,5,9,12,15-Pentaoxo-10-Propan-2-Yl-8-Oxa-1,4,11,14-Tetrazabicyclo[14.3.0]Nonadecan-6-Yl]-4,6-Dimethyl-3-Oxophenoxazine-1,9-Dicarboxam	cluster5	50	668475	-	-	16129898	2	1	-	No	100	77.78	75	85.71	57.14	100	100	60	100
4(1h)-Quinolinone, 6-(1-Pyrrolidinyl)- 2-[3-(Trifluorome...	cluster6	50	668421	-	-	381608	2	2	-	No	90	55.56	87.5	100	85.71	100	100	40	100
Actinomycin Vii	cluster5	50	87222	-	DNA targeting	-1	2	1	-	No	100	88.89	62.5	71.43	71.43	100	100	80	50
Antineoplastic-645646	cluster6	50	645646	-	Antineoplastic	54598755	5	3	-	No	90	77.78	87.5	57.14	71.43	100	100	80	100
Active Compound From Cephalodiscus Gilchristi	cluster5	49	363979	-	-	-1	10	9	-	No	100	88.89	75	85.71	28.57	100	100	80	50
Antineoplastic-641454	cluster6	49	641454	-	Antineoplastic	5466704	5	2	-	No	80	88.89	75	57.14	85.71	100	100	60	100
Homohalichondrin B	cluster9	49	609394	-	Microtubules targeting	6711269	5	3	-	No	80	100	87.5	100	71.43	100	100	20	0
(7s)-7-Hydroxy-1,2,3-Trimethoxy-10-(Methylsulfanyl)-6,7-Dihydrobenzo[A]Heptalen-9(5h)-One	cluster5	48	691039	-	-	391584	4	2	-	No	80	77.78	50	100	85.71	100	83.33	60	100
Antineoplastic-641319	cluster9	48	641319	-	-	24202347	2	1	-	No	80	100	100	71.43	85.71	100	100	0	0
[(1s,4s,7r,9s,10s,12r)-4,12-Diacetyloxy-15-[3-Benzamido-3-(4-Fluorophenyl)-2-Hydroxypropanoyl]Oxy-1,9-Dihydroxy-10,14,17,17-Tetramethyl-11-Oxo-6-Oxatetracyclo[11.3.1.03,10.04,7]Heptadec-13-En-2-Yl] Be	cluster5	47	662160	-	-	6712242	2	2	-	No	70	66.67	50	85.71	71.43	100	100	100	100
14,15-Cyclopropano-1-N-Formyl-Vinorelbine-Sulfate	cluster5	46	775507	-	-	-1	2	2	-	No	70	66.67	37.5	85.71	71.43	100	100	100	100
Carbamic Acid, [5-Amino-1,2-Dihydro-3-(4-Methoxyphenyl)P...	cluster5	46	332890	-	-	-1	3	2	-	No	80	55.56	50	100	57.14	100	100	80	100
Saframycin A	cluster5	46	325663	-	Antibiotic	-1	13	8	-	No	100	44.44	50	100	42.86	100	83.33	100	100
[(1s,2s,3r,4s,7r,9s,10s,12r,15s)-4,12-Diacetyloxy-15-[(2r,3r)-3-(Furan-2-Yl)-3-(Hexanoylamino)-2-Hydroxypropanoyl]Oxy-1,9-Dihydroxy-10,14,17,17-Tetramethyl-11-Oxo-6-Oxatetracyclo[11.3.1.03,10.04,7]Hep	cluster2	45	671864	-	-	383472	2	2	-	No	70	66.67	25	85.71	71.43	100	100	100	100
7-Methyl-10,11-Methylenedioxy-20(S)-Camptothecin	cluster10	44	673594	-	DNA targeting	468672	2	2	-	No	70	88.89	87.5	57.14	42.86	100	100	40	50
Baccharin	cluster5	43	269757	-	-	-1	3	3	-	No	80	77.78	25	85.71	57.14	100	83.33	60	100
Bafilomycin Deriv	cluster5	43	381866	-	Antibiotic	-1	3	2	-	No	80	66.67	37.5	100	57.14	100	66.67	60	100
Rrsp-Dtb	cluster10	43	813553	-	Signaling pathway targeting	-1	2	2	-	No	40	100	75	85.71	57.14	66.67	100	60	50
Thapsigargin	cluster5	43	299933	-	-	-1	7	3	-	No	80	77.78	37.5	85.71	42.86	100	83.33	60	100
Deoxybouvardin	cluster2	42	259969	-	Immunomodulator	-1	7	7	-	No	70	55.56	12.5	71.43	71.43	100	100	100	100
Bis[1-Azepanyl-4-(2-Pyridyl)-2,3-Diazapenta-1,3-Dien-1-T...	cluster10	41	666159	-	-	-1	3	2	-	No	50	66.67	62.5	85.71	85.71	100	50	60	50
Krn5500	cluster7	40	650426	-	Antibiotic	-1	4	3	-	No	60	77.78	75	85.71	100	33.33	66.67	0	100
Trapoxin B	cluster4	38	700657	-	HDAC inhibitor	395803	2	2	-	No	100	55.56	62.5	71.43	42.86	50	33.33	60	100
(Z)3,4,5-Trimethoxy-4'-Ethoxystilbene	cluster9	37	638404	-	-	5388749	2	2	-	No	70	66.67	87.5	42.86	28.57	100	100	0	0
Doxoform	cluster10	37	699490	-	DNA targeting	24202589	2	2	-	No	40	77.78	75	57.14	28.57	100	83.33	40	50
Transvaalin	cluster8	37	7525	-	-	222156	6	1	-	No	40	55.56	75	42.86	71.43	100	66.67	40	100
Isobrucein A	cluster2	35	279503	-	Antioxidant	322357	17	8	-	No	50	55.56	0	57.14	57.14	100	66.67	100	100
10-Edam	cluster8	33	626715	-	DNA targeting	54586	2	2	-	No	50	55.56	62.5	71.43	28.57	83.33	66.67	0	100
Antineoplastic-633273	cluster3	32	633273	-	Antineoplastic	15954131	3	3	-	No	50	55.56	25	71.43	57.14	100	16.67	60	50
Bis[1-(4-Methylpiperidino)-4-(2-Pyridyl)-2,3-Diazapenta ...	cluster3	32	666160	-	-	-1	3	2	-	No	50	44.44	25	57.14	85.71	100	16.67	60	50
N,N-Dimethyldaunomycin Hydrochloride	cluster4	30	258812	-	DNA targeting	-1	11	3	-	No	40	33.33	37.5	85.71	28.57	66.67	16.67	100	100
Chlorocopper(1+); N-[(E)-1-(2-Pyridyl)Ethylideneamino]Azepane-1-Carbothioamide	cluster3	28	635450	-	-	9578866	2	2	-	No	50	55.56	0	57.14	42.86	100	16.67	60	50
N-[5-[(Z)-3-[5-Amino-1-(Chloromethyl)-1,2-Dihydrobenzo[E]Indol-3-Yl]-3-Oxoprop-1-Enyl]-1-Methylpyrazol-3-Yl]Acetamide	cluster1	28	701747	-	-	5470439	2	1	-	No	30	44.44	87.5	14.29	14.29	83.33	66.67	40	50
6-(3-Azidopropyl)-5,6-Dihydro-9-Methoxy-3-Nitro-5,11-Dio...	cluster1	15	733882	-	-	16098807	2	2	-	No	10	22.22	37.5	14.29	14.29	50	33.33	20	50
