# Supplementary material for: Expanding the repertoire of Antibody Drug Conjugate (ADC) targets with improved tumor selectivity and range of potent payloads through in-silico analysis
Source: PLoS One. 2024 Aug 26;19(8):e0308604. doi: 10.1371/journal.pone.0308604 (PMC11346940; doi:10.1371/journal.pone.0308604)
Supplement: S7 File — Details regarding combination of potential target antigens, indications and clinically tested ADC payloads along with impact of gene mutation on expression level of target antigens. (XLSX) [file pone.0308604.s008.xlsx]

## Sheet: Supplementary_file_8
Cancer	Target_gene	Mutation	log2_fold	Abs_fold	Cancer_subtype	Qh_score	Nanomolar_compounds	Overlapping_compounds
breast cancer	BTN3A3					200		Eribulin mesylate
colorectal cancer	BTN3A3					208.33	Maytansine; Maytansine Deriv	Eribulin mesylate
glioma	BTN3A3					233.33	Maytansine; Dxd	Eribulin mesylate
ovarian cancer	BTN3A3					190		Eribulin mesylate
prostate cancer	BTN3A3					220	Maytansine; Maytansine Deriv; Monomethyl Auristatin E	Eribulin mesylate
renal cancer	BTN3A3					158.33		Eribulin mesylate
skin cancer	BTN3A3					183.33		Eribulin mesylate
breast cancer	CD276					175		Eribulin mesylate
glioma	CD276					183.33	Maytansine; Dxd	Eribulin mesylate
lung cancer	CD276					183.33		Eribulin mesylate
ovarian cancer	CD276					158.33		Eribulin mesylate
skin cancer	CD276					250		Eribulin mesylate
colorectal cancer	CLDN1					241.67	Maytansine; Maytansine Deriv	Eribulin mesylate
lung cancer	CLDN1					200		Eribulin mesylate
ovarian cancer	CLDN1					175		Eribulin mesylate
skin cancer	CLDN1					155.56		Eribulin mesylate
renal cancer	CLDN1	SYNE2	1.033	2.04627	Kidney renal papillary cell carcinoma			Eribulin mesylate
lung cancer	CLDN1	TP53	1.07	2.09943	Lung squamous cell carcinoma			Eribulin mesylate
colorectal cancer	JAG1					175	Maytansine; Maytansine Deriv	Eribulin mesylate
glioma	JAG1					183.33	Maytansine; Dxd	Eribulin mesylate
skin cancer	JAG1					181.82		Eribulin mesylate
glioma	JAG1	EGFR	1.028	2.0392	Brain Lower Grade Glioma		Maytansine; Dxd	Eribulin mesylate
colorectal cancer	ADAM17					266.67	Maytansine; Maytansine Deriv	Eribulin mesylate
glioma	ADAM17					150	Maytansine; Dxd	Eribulin mesylate
lung cancer	ADAM17					158.33		Eribulin mesylate
ovarian cancer	ADAM17					158.33		Eribulin mesylate
breast cancer	IGF2R					150		Eribulin mesylate
colorectal cancer	IGF2R					191.67	Maytansine; Maytansine Deriv	Eribulin mesylate
glioma	IGF2R					158.33	Maytansine; Dxd	Eribulin mesylate
prostate cancer	IGF2R					254.55	Maytansine; Maytansine Deriv; Monomethyl Auristatin E	Eribulin mesylate
breast cancer	ITGB5					166.67		Eribulin mesylate
glioma	ITGB5					190.91	Maytansine; Dxd	Eribulin mesylate
ovarian cancer	ITGB5					158.33		Eribulin mesylate
prostate cancer	ITGB5					228.57	Maytansine; Maytansine Deriv; Monomethyl Auristatin E	Eribulin mesylate
breast cancer	SLC12A4					160		Eribulin mesylate
colorectal cancer	SLC12A4					154.55	Maytansine; Maytansine Deriv	Eribulin mesylate
lung cancer	SLC12A4					172.73		Eribulin mesylate
ovarian cancer	SLC12A4					166.67		Eribulin mesylate
renal cancer	SLC12A4					183.33		Eribulin mesylate
colorectal cancer	OSMR					181.82	Maytansine; Maytansine Deriv	Eribulin mesylate
lung cancer	OSMR					150		Eribulin mesylate
skin cancer	OSMR					172.73		Eribulin mesylate
glioma	OSMR	DCHS2	1.152	2.22222	Glioblastoma multiforme		Maytansine; Dxd	Eribulin mesylate
glioma	OSMR	NF1	1.421	2.67771	Brain Lower Grade Glioma		Maytansine; Dxd	Eribulin mesylate
glioma	OSMR	EGFR	1.563	2.95468	Brain Lower Grade Glioma		Maytansine; Dxd	Eribulin mesylate
breast cancer	ENPP5					200		Eribulin mesylate
colorectal cancer	ENPP5					183.33	Maytansine; Maytansine Deriv	Eribulin mesylate
prostate cancer	ENPP5					200	Maytansine; Maytansine Deriv; Monomethyl Auristatin E	Eribulin mesylate
renal cancer	ENPP5					166.67		Eribulin mesylate
breast cancer	FRRS1					154.55		Eribulin mesylate
colorectal cancer	FRRS1					236.36	Maytansine; Maytansine Deriv	Eribulin mesylate
glioma	FRRS1					172.73	Maytansine; Dxd	Eribulin mesylate
lung cancer	NOTCH2					183.33		Eribulin mesylate
ovarian cancer	NOTCH2					175		Eribulin mesylate
prostate cancer	NOTCH2					166.67	Maytansine; Maytansine Deriv; Monomethyl Auristatin E	Eribulin mesylate
skin cancer	NOTCH2					163.64		Eribulin mesylate
colorectal cancer	SCN9A					175	Maytansine; Maytansine Deriv	Eribulin mesylate
ovarian cancer	SCN9A					171.43		Eribulin mesylate
prostate cancer	SCN9A					177.78	Maytansine; Maytansine Deriv; Monomethyl Auristatin E	Eribulin mesylate
lung cancer	SCN9A	KEAP1	1.019	2.02651	Lung squamous cell carcinoma			Eribulin mesylate
lung cancer	SCN9A	NFE2L2	1.368	2.58112	Lung squamous cell carcinoma			Eribulin mesylate
breast cancer	SCNN1A					166.67		Eribulin mesylate
colorectal cancer	SCNN1A					191.67	Maytansine; Maytansine Deriv	Eribulin mesylate
ovarian cancer	SCNN1A					154.55		Eribulin mesylate
prostate cancer	SCNN1A					150	Maytansine; Maytansine Deriv; Monomethyl Auristatin E	Eribulin mesylate
lung cancer	SCNN1A	STK11	1.165	2.24233	Lung adenocarcinoma			Eribulin mesylate
ovarian cancer	SDK1					166.67		Eribulin mesylate
breast cancer	SLC12A9					155.56		Eribulin mesylate
colorectal cancer	SLC12A9					150	Maytansine; Maytansine Deriv	Eribulin mesylate
glioma	SLC12A9					172.73	Maytansine; Dxd	Eribulin mesylate
ovarian cancer	SLC12A9					155.56		Eribulin mesylate
prostate cancer	SLC12A9					158.33	Maytansine; Maytansine Deriv; Monomethyl Auristatin E	Eribulin mesylate
colorectal cancer	CD53					154.55	Maytansine; Maytansine Deriv	Eribulin mesylate
glioma	CD53					177.78	Maytansine; Dxd	Eribulin mesylate
colorectal cancer	CD53	PLXNB1	1.089	2.12727	Colon adenocarcinoma		Maytansine; Maytansine Deriv	Eribulin mesylate
colorectal cancer	CD53	PLCH1	1.038	2.05338	Colon adenocarcinoma		Maytansine; Maytansine Deriv	Eribulin mesylate
colorectal cancer	CD53	IGF2R	1.032	2.04486	Colon adenocarcinoma		Maytansine; Maytansine Deriv	Eribulin mesylate
colorectal cancer	CD53	JAK1	1.228	2.34242	Colon adenocarcinoma		Maytansine; Maytansine Deriv	Eribulin mesylate
colorectal cancer	CD53	SPEN	1.002	2.00277	Colon adenocarcinoma		Maytansine; Maytansine Deriv	Eribulin mesylate
colorectal cancer	CD53	TIAM2	1.093	2.13317	Colon adenocarcinoma		Maytansine; Maytansine Deriv	Eribulin mesylate
colorectal cancer	CD53	SMG1	1.061	2.08638	Colon adenocarcinoma		Maytansine; Maytansine Deriv	Eribulin mesylate
colorectal cancer	CD53	PDGFRB	1.257	2.38998	Colon adenocarcinoma		Maytansine; Maytansine Deriv	Eribulin mesylate
colorectal cancer	CD53	HLA-B	1.001	2.00139	Colon adenocarcinoma		Maytansine; Maytansine Deriv	Eribulin mesylate
colorectal cancer	CD53	NCOR1	1.152	2.22222	Colon adenocarcinoma		Maytansine; Maytansine Deriv	Eribulin mesylate
colorectal cancer	CD53	HGF	1.153	2.22376	Colon adenocarcinoma		Maytansine; Maytansine Deriv	Eribulin mesylate
colorectal cancer	CD53	ASXL1	1.376	2.59548	Colon adenocarcinoma		Maytansine; Maytansine Deriv	Eribulin mesylate
colorectal cancer	CD53	RASA1	1.016	2.0223	Colon adenocarcinoma		Maytansine; Maytansine Deriv	Eribulin mesylate
colorectal cancer	CD53	ZNF521	1.192	2.28469	Colon adenocarcinoma		Maytansine; Maytansine Deriv	Eribulin mesylate
colorectal cancer	CD53	MGA	1.011	2.01531	Colon adenocarcinoma		Maytansine; Maytansine Deriv	Eribulin mesylate
colorectal cancer	CD53	NOTCH2	1.022	2.03073	Colon adenocarcinoma		Maytansine; Maytansine Deriv	Eribulin mesylate
colorectal cancer	CD53	ZBTB20	1.019	2.02651	Colon adenocarcinoma		Maytansine; Maytansine Deriv	Eribulin mesylate
colorectal cancer	CD53	CHD3	1.08	2.11404	Colon adenocarcinoma		Maytansine; Maytansine Deriv	Eribulin mesylate
colorectal cancer	CD53	TRPM6	1.08	2.11404	Colon adenocarcinoma		Maytansine; Maytansine Deriv	Eribulin mesylate
colorectal cancer	CD53	TCF12	1.204	2.30378	Colon adenocarcinoma		Maytansine; Maytansine Deriv	Eribulin mesylate
colorectal cancer	CD53	CDK12	1.078	2.11111	Colon adenocarcinoma		Maytansine; Maytansine Deriv	Eribulin mesylate
colorectal cancer	CD53	ARID2	1.284	2.43513	Colon adenocarcinoma		Maytansine; Maytansine Deriv	Eribulin mesylate
colorectal cancer	CD53	EPHA7	1.006	2.00834	Colon adenocarcinoma		Maytansine; Maytansine Deriv	Eribulin mesylate
colorectal cancer	CD53	SIN3A	1.247	2.37347	Colon adenocarcinoma		Maytansine; Maytansine Deriv	Eribulin mesylate
colorectal cancer	CD53	RALGAPA1	1.082	2.11697	Colon adenocarcinoma		Maytansine; Maytansine Deriv	Eribulin mesylate
breast cancer	LRRN4CL					200		Eribulin mesylate
colorectal cancer	LRRN4CL					233.33	Maytansine; Maytansine Deriv	Eribulin mesylate
ovarian cancer	LRRN4CL	ARHGAP35	1.444	2.72074	Ovarian serous cystadenocarcinoma			Eribulin mesylate
colorectal cancer	EGFR					175	Maytansine; Maytansine Deriv	Eribulin mesylate
glioma	EGFR					216.67	Maytansine; Dxd	Eribulin mesylate
renal cancer	EGFR					190		Eribulin mesylate
glioma	EGFR	EGFR	2.037	4.10391	Glioblastoma multiforme		Maytansine; Dxd	Eribulin mesylate
glioma	EGFR	EGFR	2.219	4.65571	Brain Lower Grade Glioma		Maytansine; Dxd	Eribulin mesylate
lung cancer	EGFR	EGFR	1.186	2.27521	Lung adenocarcinoma			Eribulin mesylate
colorectal cancer	PCDH7					266.67	Maytansine; Maytansine Deriv	Eribulin mesylate
ovarian cancer	PCDH7					208.33		Eribulin mesylate
breast cancer	SLC39A6					208.33		Eribulin mesylate
colorectal cancer	SLC39A6					166.67	Maytansine; Maytansine Deriv	Eribulin mesylate
prostate cancer	SLC39A6					190.91	Maytansine; Maytansine Deriv; Monomethyl Auristatin E	Eribulin mesylate
breast cancer	SLC39A6	GATA3	1.446	2.72452	Breast invasive carcinoma			Eribulin mesylate
colorectal cancer	UGT8					175	Maytansine; Maytansine Deriv	Eribulin mesylate
glioma	UGT8					250	Maytansine; Dxd	Eribulin mesylate
breast cancer	UGT8	TP53	1.051	2.07197	Breast invasive carcinoma			Eribulin mesylate
glioma	UGT8	ATRX	1.437	2.70757	Glioblastoma multiforme		Maytansine; Dxd	Eribulin mesylate
glioma	UGT8	IDH1	1.031	2.04344	Brain Lower Grade Glioma		Maytansine; Dxd	Eribulin mesylate
ovarian cancer	UGT8	TP53	1.152	2.22222	Ovarian serous cystadenocarcinoma			Eribulin mesylate
colorectal cancer	CD86					200	Maytansine; Maytansine Deriv	Eribulin mesylate
colorectal cancer	CD86	ASXL1	1.122	2.17648	Colon adenocarcinoma		Maytansine; Maytansine Deriv	Eribulin mesylate
colorectal cancer	CD86	ARID2	1.104	2.1495	Colon adenocarcinoma		Maytansine; Maytansine Deriv	Eribulin mesylate
colorectal cancer	CD86	ZNF521	1.122	2.17648	Colon adenocarcinoma		Maytansine; Maytansine Deriv	Eribulin mesylate
breast cancer	INSR					160		Eribulin mesylate
colorectal cancer	INSR					172.73	Maytansine; Maytansine Deriv	Eribulin mesylate
colorectal cancer	LRP6					172.73	Maytansine; Maytansine Deriv	Eribulin mesylate
lung cancer	LRP6					154.55		Eribulin mesylate
ovarian cancer	LRP6					163.64		Eribulin mesylate
colorectal cancer	MEP1A					200	Maytansine; Maytansine Deriv	Eribulin mesylate
lung cancer	MEP1A					175		Eribulin mesylate
ovarian cancer	MEP1A					166.67		Eribulin mesylate
renal cancer	MERTK					275		Eribulin mesylate
ovarian cancer	MERTK	LAMA1	1.326	2.50707	Ovarian serous cystadenocarcinoma			Eribulin mesylate
colorectal cancer	SLC2A9					191.67	Maytansine; Maytansine Deriv	Eribulin mesylate
colorectal cancer	SLC3A2					150	Maytansine; Maytansine Deriv	Eribulin mesylate
skin cancer	SLC3A2					208.33		Eribulin mesylate
colorectal cancer	CDCP1					191.67	Maytansine; Maytansine Deriv	Eribulin mesylate
renal cancer	CDCP1	MET	1.096	2.13761	Kidney renal papillary cell carcinoma			Eribulin mesylate
ovarian cancer	CSF1R					177.78		Eribulin mesylate
colorectal cancer	CSF1R	DICER1	1.007	2.00973	Colon adenocarcinoma		Maytansine; Maytansine Deriv	Eribulin mesylate
colorectal cancer	CSF1R	ZNF521	1.112	2.16145	Colon adenocarcinoma		Maytansine; Maytansine Deriv	Eribulin mesylate
colorectal cancer	CSF1R	HGF	1.061	2.08638	Colon adenocarcinoma		Maytansine; Maytansine Deriv	Eribulin mesylate
colorectal cancer	CSF1R	ASXL1	1.049	2.0691	Colon adenocarcinoma		Maytansine; Maytansine Deriv	Eribulin mesylate
colorectal cancer	CSF1R	ARID2	1.105	2.15099	Colon adenocarcinoma		Maytansine; Maytansine Deriv	Eribulin mesylate
glioma	CSF1R	TP53	1.174	2.25636	Brain Lower Grade Glioma		Maytansine; Dxd	Eribulin mesylate
glioma	CSF1R	ATRX	1.108	2.15547	Brain Lower Grade Glioma		Maytansine; Dxd	Eribulin mesylate
breast cancer	FAM171A1					158.33		Eribulin mesylate
prostate cancer	FAM171A1					183.33	Maytansine; Maytansine Deriv; Monomethyl Auristatin E	Eribulin mesylate
colorectal cancer	GPR65					150	Maytansine; Maytansine Deriv	Eribulin mesylate
prostate cancer	GPR65					225	Maytansine; Maytansine Deriv; Monomethyl Auristatin E	Eribulin mesylate
prostate cancer	MCOLN1					240	Maytansine; Maytansine Deriv; Monomethyl Auristatin E	Eribulin mesylate
colorectal cancer	SLC26A6					154.55	Maytansine; Maytansine Deriv	Eribulin mesylate
prostate cancer	SMO					200	Maytansine; Maytansine Deriv; Monomethyl Auristatin E	Eribulin mesylate
renal cancer	SMO					166.67		Eribulin mesylate
renal cancer	TLR3					208.33		Eribulin mesylate
breast cancer	EDNRB					208.33		Eribulin mesylate
ovarian cancer	EDNRB					150		Eribulin mesylate
prostate cancer	LRFN3					150	Maytansine; Maytansine Deriv; Monomethyl Auristatin E	Eribulin mesylate
ovarian cancer	LRRN1					190.91		Eribulin mesylate
glioma	LRRN1	ATRX	1.022	2.03073	Glioblastoma multiforme		Maytansine; Dxd	Eribulin mesylate
glioma	LRRN1	CIC	1.029	2.04061	Brain Lower Grade Glioma		Maytansine; Dxd	Eribulin mesylate
renal cancer	MMP14					158.33		Eribulin mesylate
glioma	MMP14	EGFR	1.492	2.81279	Brain Lower Grade Glioma		Maytansine; Dxd	Eribulin mesylate
ovarian cancer	MSLN					183.33		Eribulin mesylate
breast cancer	MSLN	TP53	1.737	3.33341	Breast invasive carcinoma			Eribulin mesylate
colorectal cancer	MSLN	RNF43	1.135	2.19619	Colon adenocarcinoma		Maytansine; Maytansine Deriv	Eribulin mesylate
colorectal cancer	MSLN	WT1	1.321	2.49839	Colon adenocarcinoma		Maytansine; Maytansine Deriv	Eribulin mesylate
colorectal cancer	MSLN	FGFR3	1.29	2.44528	Colon adenocarcinoma		Maytansine; Maytansine Deriv	Eribulin mesylate
colorectal cancer	MSLN	MAST4	1.059	2.08349	Colon adenocarcinoma		Maytansine; Maytansine Deriv	Eribulin mesylate
renal cancer	MSLN	TTN	1.997	3.99169	Kidney Chromophobe			Eribulin mesylate
lung cancer	MSLN	STK11	2.129	4.37414	Lung adenocarcinoma			Eribulin mesylate
lung cancer	MSLN	KEAP1	1.385	2.61172	Lung adenocarcinoma			Eribulin mesylate
lung cancer	MSLN	AMER1	1.183	2.27048	Lung squamous cell carcinoma			Eribulin mesylate
lung cancer	MSLN	NSD1	1.305	2.47084	Lung squamous cell carcinoma			Eribulin mesylate
colorectal cancer	SLC52A3					158.33	Maytansine; Maytansine Deriv	Eribulin mesylate
glioma	SORT1					170	Maytansine; Dxd	Eribulin mesylate
colorectal cancer	TMEM108					160	Maytansine; Maytansine Deriv	Eribulin mesylate
colorectal cancer	TSPAN3					225	Maytansine; Maytansine Deriv	Eribulin mesylate
glioma	TSPAN3					216.67	Maytansine; Dxd	Eribulin mesylate
ovarian cancer	TSPAN3	SRSF2	1.266	2.40494	Ovarian serous cystadenocarcinoma			Eribulin mesylate
prostate cancer	CXCR5					158.33	Maytansine; Maytansine Deriv; Monomethyl Auristatin E	Eribulin mesylate
breast cancer	ERBB2					154.55		Eribulin mesylate
breast cancer	GPR143					150		Eribulin mesylate
colorectal cancer	GPR143	APC	1.302	2.4657	Colon adenocarcinoma		Maytansine; Maytansine Deriv	Eribulin mesylate
ovarian cancer	GPR143	CREBBP	2.398	5.27072	Ovarian serous cystadenocarcinoma			Eribulin mesylate
skin cancer	GPR143	KIT	1.096	2.13761	Skin Cutaneous Melanoma			Eribulin mesylate
colorectal cancer	GRIN1					183.33	Maytansine; Maytansine Deriv	Eribulin mesylate
glioma	GRIN1	USH2A	1.221	2.33108	Glioblastoma multiforme		Maytansine; Dxd	Eribulin mesylate
glioma	GRIN1	FUBP1	1.085	2.12138	Brain Lower Grade Glioma		Maytansine; Dxd	Eribulin mesylate
glioma	GRIN1	NOTCH1	1.179	2.2642	Brain Lower Grade Glioma		Maytansine; Dxd	Eribulin mesylate
glioma	GRIN1	CIC	1.382	2.60629	Brain Lower Grade Glioma		Maytansine; Dxd	Eribulin mesylate
glioma	HEPACAM					158.33	Maytansine; Dxd	Eribulin mesylate
glioma	LRFN4					218.18	Maytansine; Dxd	Eribulin mesylate
ovarian cancer	MUC16					227.27		Eribulin mesylate
glioma	NCAM1					150	Maytansine; Dxd	Eribulin mesylate
lung cancer	NCAM1	RB1	1.008	2.01112	Lung adenocarcinoma			Eribulin mesylate
glioma	PDGFRB					172.73	Maytansine; Dxd	Eribulin mesylate
glioma	PTPRZ1					181.82	Maytansine; Dxd	Eribulin mesylate
lung cancer	PTPRZ1	RB1	1.061	2.08638	Lung adenocarcinoma			Eribulin mesylate
lung cancer	PTPRZ1	TP53	1.159	2.23303	Lung squamous cell carcinoma			Eribulin mesylate
skin cancer	PTPRZ1	BRAF	1.112	2.16145	Skin Cutaneous Melanoma			Eribulin mesylate
skin cancer	PTPRZ1	PTEN	1.01	2.01391	Skin Cutaneous Melanoma			Eribulin mesylate
prostate cancer	SLC44A4					190.91	Maytansine; Maytansine Deriv; Monomethyl Auristatin E	Eribulin mesylate
breast cancer	SLC44A4	GATA3	1.314	2.4863	Breast invasive carcinoma			Eribulin mesylate
breast cancer	SLC44A4	CDH1	1.241	2.36362	Breast invasive carcinoma			Eribulin mesylate
breast cancer	SLC44A4	PIK3CA	1.48	2.78949	Breast invasive carcinoma			Eribulin mesylate
renal cancer	SLC44A4	SMARCA4	1.361	2.56863	Kidney renal papillary cell carcinoma			Eribulin mesylate
renal cancer	SLC44A4	MET	1.334	2.52101	Kidney renal papillary cell carcinoma			Eribulin mesylate
ovarian cancer	SLC44A4	SRSF2	1.864	3.64016	Ovarian serous cystadenocarcinoma			Eribulin mesylate
prostate cancer	TMEM30A					200	Maytansine; Maytansine Deriv; Monomethyl Auristatin E	Eribulin mesylate
breast cancer	TSPAN9					166.67		Eribulin mesylate
ovarian cancer	TSPAN9	MYO3A	1.189	2.27995	Ovarian serous cystadenocarcinoma			Eribulin mesylate
